# Supplementary material for: Compatibility between object size and response side in grasping: the left hand prefers smaller objects, the right hand prefers larger objects
Source: PeerJ. 2018 Dec 3;6:e6026. doi: 10.7717/peerj.6026 (PMC6282946; doi:10.7717/peerj.6026)
Supplement: Supplemental Information 1 [file peerj-06-6026-s003.csv]

Subj	Target	cong	RT_Pres	AT	correct	errortype	Block	Compatibility	trial	note	kinematic error	Vicon trial	hand	RT	MT	peak vel	tpeak vel	abs tpeak vel	peak acc	tpeak acc	abs tpeak acc	maxGA	tmaxGA	abs tmaxGA
1	1	1	322	1024	true	0	Exp	compatible	1	bimodal GA	2	S01_Exp_cong_1sthalf_01_variables.mat	left	240	1125	985	20	215	6886	9	90	64,55	43	485
1	1	1	342	630	true	0	Exp	compatible	2		0	S01_Exp_cong_1sthalf_02_variables.mat	left	260	725	1049	27	195	8754	12	90	65,43	64	465
1	1	1	457	617	true	0	Exp	compatible	3		0	S01_Exp_cong_1sthalf_03_variables.mat	left	365	725	1151	32	235	8415	14	100	68,65	62	450
1	2	1	362	734	true	0	Exp	compatible	4		0	S01_Exp_cong_1sthalf_04_variables.mat	right	280	835	1159	29	240	7330	13	105	89,47	65	550
1	1	1	339	659	true	0	Exp	compatible	5		0	S01_Exp_cong_1sthalf_05_variables.mat	left	255	760	1159	30	225	8418	11	85	61,22	64	490
1	1	1	267	762	true	0	Exp	compatible	6		0	S01_Exp_cong_1sthalf_06_variables.mat	left	190	890	1027	31	270	5518	11	100	62,69	58	515
1	2	1	518	649	true	0	Exp	compatible	7		0	S01_Exp_cong_1sthalf_07_variables.mat	right	425	760	1133	32	240	6493	8	60	89,75	65	495
1	1	1	500	664	true	0	Exp	compatible	8		0	S01_Exp_cong_1sthalf_08_variables.mat	left	410	770	1110	32	245	7051	13	100	70,08	60	465
1	2	1	366	673	true	0	Exp	compatible	9		0	S01_Exp_cong_1sthalf_09_variables.mat	right	275	780	1112	35	270	6670	15	115	89,75	67	520
1	2	1	367	612	true	0	Exp	compatible	10		0	S01_Exp_cong_1sthalf_10_variables.mat	right	280	715	1197	35	250	7432	13	90	91,08	66	475
1	1	1	339	0	false	2	Exp	compatible	11		0
1	2	1	642	725	true	0	Exp	compatible	12		0	S01_Exp_cong_1sthalf_12_variables.mat	right	565	815	1053	30	245	7248	9	75	92,85	66	540
1	1	1	495	598	true	0	Exp	compatible	13		0	S01_Exp_cong_1sthalf_13_variables.mat	left	385	725	1134	36	260	6438	17	120	62,91	71	520
1	1	1	452	590	true	0	Exp	compatible	14		0	S01_Exp_cong_1sthalf_14_variables.mat	left	360	700	1095	36	250	6611	10	65	63,11	68	480
1	1	1	380	631	true	0	Exp	compatible	15		0	S01_Exp_cong_1sthalf_15_variables.mat	left	285	740	1129	32	240	7454	11	75	65,59	60	450
1	1	1	348	624	true	0	Exp	compatible	16		0	S01_Exp_cong_1sthalf_16_variables.mat	left	255	735	1170	28	210	9983	9	65	62,89	57	420
1	1	1	355	544	true	0	Exp	compatible	17		0	S01_Exp_cong_1sthalf_17_variables.mat	left	255	660	1132	36	235	7656	10	65	67,38	64	425
1	1	1	362	553	true	0	Exp	compatible	18		0	S01_Exp_cong_1sthalf_18_variables.mat	left	270	665	1239	34	225	8727	12	75	64,20	62	415
1	1	1	334	527	true	0	Exp	compatible	19		0	S01_Exp_cong_1sthalf_19_variables.mat	left	235	645	1120	36	235	7821	11	70	65,11	62	400
1	1	1	347	617	true	0	Exp	compatible	20		0	S01_Exp_cong_1sthalf_20_variables.mat	left	245	735	1099	33	240	7383	12	85	63,44	62	455
1	1	1	259	538	true	0	Exp	compatible	21		0	S01_Exp_cong_1sthalf_21_variables.mat	left	165	650	1174	37	240	7802	13	85	66,74	65	420
1	1	1	375	537	true	0	Exp	compatible	22		0	S01_Exp_cong_1sthalf_22_variables.mat	left	290	640	1192	38	245	7943	15	95	66,27	63	405
1	2	1	312	0	false	2	Exp	compatible	23		0
1	2	1	457	698	true	0	Exp	compatible	24		0	S01_Exp_cong_1sthalf_24_variables.mat	right	365	810	1077	33	270	5984	16	130	89,85	70	565
1	2	1	604	596	true	0	Exp	compatible	25		0	S01_Exp_cong_1sthalf_25_variables.mat	right	495	725	1135	41	295	6220	19	135	88,16	68	495
1	1	1	496	600	true	0	Exp	compatible	26		0	S01_Exp_cong_1sthalf_26_variables.mat	left	400	715	1092	36	260	6408	14	100	64,35	69	495
1	2	1	428	670	true	0	Exp	compatible	27		0	S01_Exp_cong_1sthalf_27_variables.mat	right	335	780	1122	36	280	5964	14	105	88,45	65	510
1	1	1	579	625	true	0	Exp	compatible	28		0	S01_Exp_cong_1sthalf_28_variables.mat	left	475	745	1136	37	275	6941	16	115	66,26	57	425
1	2	1	446	622	true	0	Exp	compatible	29		0	S01_Exp_cong_1sthalf_29_variables.mat	right	370	715	1198	36	255	6591	17	115	93,51	66	475
1	1	1	541	674	true	0	Exp	compatible	30		0	S01_Exp_cong_1sthalf_30_variables.mat	left	440	790	1074	34	265	6529	13	100	65,11	61	485
1	1	1	620	566	true	0	Exp	compatible	31		0	S01_Exp_cong_2ndhalf_01_variables.mat	left	530	670	1152	39	265	6886	16	105	67,53	65	440
1	2	1	788	571	true	0	Exp	compatible	32		0	S01_Exp_cong_2ndhalf_02_variables.mat	right	700	680	1145	44	300	6011	21	145	96,65	71	485
1	1	1	391	678	true	0	Exp	compatible	33		0	S01_Exp_cong_2ndhalf_03_variables.mat	left	290	795	1051	30	240	7145	12	95	64,74	60	475
1	1	1	402	633	true	0	Exp	compatible	34		0	S01_Exp_cong_2ndhalf_04_variables.mat	left	305	745	1040	33	245	6413	8	60	71,09	54	400
1	2	1	381	613	true	0	Exp	compatible	35		0	S01_Exp_cong_2ndhalf_05_variables.mat	right	295	715	1148	36	260	6764	15	105	87,82	64	455
1	2	1	439	579	true	0	Exp	compatible	36		0	S01_Exp_cong_2ndhalf_06_variables.mat	right	355	680	1116	36	250	6774	15	100	91,54	70	475
1	2	1	441	620	true	0	Exp	compatible	37		0	S01_Exp_cong_2ndhalf_07_variables.mat	right	360	720	1143	35	250	6235	10	75	94,64	61	440
1	2	1	525	565	true	0	Exp	compatible	38		0	S01_Exp_cong_2ndhalf_08_variables.mat	right	450	655	1092	39	255	6582	12	75	95,56	68	450
1	1	1	319	699	true	0	Exp	compatible	39		0	S01_Exp_cong_2ndhalf_09_variables.mat	left	225	810	1073	30	240	7002	9	75	63,63	43	345
1	2	1	318	539	true	0	Exp	compatible	40		0	S01_Exp_cong_2ndhalf_10_variables.mat	right	230	645	1225	40	255	6726	14	90	94,89	67	435
1	2	1	385	574	true	0	Exp	compatible	41		0	S01_Exp_cong_2ndhalf_11_variables.mat	right	295	680	1153	37	250	6772	17	115	95,72	65	450
1	2	1	305	599	true	0	Exp	compatible	42		0	S01_Exp_cong_2ndhalf_12_variables.mat	right	235	685	1146	36	245	8072	8	50	85,69	69	475
1	2	1	575	557	true	0	Exp	compatible	43		0	S01_Exp_cong_2ndhalf_13_variables.mat	right	485	665	1120	41	270	5802	7	45	97,40	69	465
1	1	1	586	599	true	0	Exp	compatible	44		0	S01_Exp_cong_2ndhalf_14_variables.mat	left	495	710	1095	35	250	6695	13	90	63,59	69	495
1	2	1	421	712	true	0	Exp	compatible	45		0	S01_Exp_cong_2ndhalf_15_variables.mat	right	325	825	983	36	295	4685	11	90	83,47	76	635
1	1	1	380	602	true	0	Exp	compatible	46		0	S01_Exp_cong_2ndhalf_16_variables.mat	left	285	710	1127	37	260	6892	13	95	70,70	70	495
1	1	1	473	684	true	0	Exp	compatible	47		0	S01_Exp_cong_2ndhalf_17_variables.mat	left	370	805	1019	32	255	6782	11	90	64,27	65	530
1	2	1	347	575	true	0	Exp	compatible	48		0	S01_Exp_cong_2ndhalf_18_variables.mat	right	270	665	1088	40	265	5937	18	115	89,74	72	480
1	2	1	382	631	true	0	Exp	compatible	49		0	S01_Exp_cong_2ndhalf_19_variables.mat	right	300	730	1116	37	275	5702	7	50	91,01	67	495
1	2	1	493	631	true	0	Exp	compatible	50		0	S01_Exp_cong_2ndhalf_20_variables.mat	right	405	735	1053	37	270	5784	14	100	92,56	67	490
1	1	1	339	668	true	0	Exp	compatible	51		0	S01_Exp_cong_2ndhalf_21_variables.mat	left	250	775	1168	30	230	7847	11	80	63,42	56	435
1	2	1	423	640	true	0	Exp	compatible	52		0	S01_Exp_cong_2ndhalf_22_variables.mat	right	340	745	1149	36	270	6009	11	85	94,26	65	485
1	2	1	539	716	true	0	Exp	compatible	53		0	S01_Exp_cong_2ndhalf_23_variables.mat	right	455	820	1094	35	285	6964	7	50	96,70	67	550
1	2	1	435	615	true	0	Exp	compatible	54		0	S01_Exp_cong_2ndhalf_24_variables.mat	right	360	705	1077	36	255	5543	8	50	93,57	67	475
1	2	1	331	688	true	0	Exp	compatible	55		0	S01_Exp_cong_2ndhalf_25_variables.mat	right	260	780	1169	32	250	7565	7	50	88,45	64	500
1	1	1	319	714	true	0	Exp	compatible	56		0	S01_Exp_cong_2ndhalf_26_variables.mat	left	230	820	1028	30	245	6805	12	95	61,55	65	535
1	2	1	306	675	true	0	Exp	compatible	57		0	S01_Exp_cong_2ndhalf_27_variables.mat	right	225	775	1083	34	265	5680	7	55	91,78	64	500
1	2	1	396	630	true	0	Exp	compatible	58		0	S01_Exp_cong_2ndhalf_28_variables.mat	right	310	730	1093	38	280	5603	14	105	89,33	71	520
1	2	1	399	654	true	0	Exp	compatible	59		0	S01_Exp_cong_2ndhalf_29_variables.mat	right	320	750	1117	38	290	5895	17	130	93,49	69	520
1	1	1	471	677	true	0	Exp	compatible	60		0	S01_Exp_cong_2ndhalf_30_variables.mat	left	360	805	1066	32	260	6130	15	120	63,44	57	460
1	2	2	0	0	false	3	Exp	incompatible	1		0
1	1	2	401	661	true	0	Exp	incompatible	2		0	S01_Exp_incong_1stquarter_02_variables.mat	right	325	750	1149	28	210	7627	12	85	60,87	67	505
1	2	2	434	673	true	0	Exp	incompatible	3		0	S01_Exp_incong_1stquarter_03_variables.mat	left	365	760	1003	25	190	8180	10	80	87,42	72	550
1	1	2	463	638	true	0	Exp	incompatible	4		0	S01_Exp_incong_1stquarter_04_variables.mat	right	385	735	1039	32	240	6531	11	80	62,71	71	525
1	2	2	421	701	true	0	Exp	incompatible	5		0	S01_Exp_incong_1stquarter_05_variables.mat	left	330	810	1075	32	255	6867	13	105	90,59	67	550
1	1	2	700	912	true	0	Exp	incompatible	6		0	S01_Exp_incong_1stquarter_06_variables.mat	right	630	1000	1092	29	290	6608	9	85	58,97	55	545
1	1	2	553	640	true	0	Exp	incompatible	7		0	S01_Exp_incong_1stquarter_07_variables.mat	right	480	730	1096	34	250	6369	12	85	63,09	64	470
1	2	2	376	689	true	0	Exp	incompatible	8		0	S01_Exp_incong_1stquarter_08_variables.mat	left	295	785	1075	30	240	7251	12	90	92,14	64	505
1	1	2	425	703	true	0	Exp	incompatible	9		0	S01_Exp_incong_1stquarter_09_variables.mat	right	345	800	1033	30	240	6327	10	75	61,83	62	495
1	2	2	854	640	true	0	Exp	incompatible	10		0	S01_Exp_incong_1stquarter_10_variables.mat	left	760	750	1097	38	285	5848	15	110	96,60	67	505
1	2	2	613	624	true	0	Exp	incompatible	11		0	S01_Exp_incong_1stquarter_11_variables.mat	left	505	750	1041	40	305	6026	15	110	96,09	69	520
1	1	2	451	795	true	0	Exp	incompatible	12		0	S01_Exp_incong_1stquarter_12_variables.mat	right	385	880	1045	28	245	6769	11	90	63,87	61	535
1	1	2	419	749	true	0	Exp	incompatible	13		0	S01_Exp_incong_1stquarter_13_variables.mat	right	345	840	1052	31	260	5874	10	80	61,16	64	535
1	1	2	485	831	true	0	Exp	incompatible	14		0	S01_Exp_incong_1stquarter_14_variables.mat	right	420	915	965	36	330	6411	11	100	60,42	68	625
1	2	2	522	708	true	0	Exp	incompatible	15		0	S01_Exp_incong_1stquarter_15_variables.mat	left	430	820	1032	38	310	5772	14	115	94,96	69	570
1	1	2	812	663	true	0	Exp	incompatible	16		0	S01_Exp_incong_2ndquarter_01_variables.mat	right	740	755	1118	36	275	5682	14	100	65,76	62	475
1	2	2	603	630	true	0	Exp	incompatible	17		0	S01_Exp_incong_2ndquarter_02_variables.mat	left	510	740	1011	38	285	6034	12	90	94,18	71	530
1	2	2	447	713	true	0	Exp	incompatible	18		0	S01_Exp_incong_2ndquarter_03_variables.mat	left	375	800	966	32	260	6840	12	95	94,39	72	580
1	2	2	554	670	true	0	Exp	incompatible	19		0	S01_Exp_incong_2ndquarter_04_variables.mat	left	455	790	1016	47	375	4812	15	115	97,16	72	570
1	2	2	428	684	true	0	Exp	incompatible	20		0	S01_Exp_incong_2ndquarter_05_variables.mat	left	335	795	908	34	275	5997	8	65	91,91	71	565
1	1	2	644	728	true	0	Exp	incompatible	21		0	S01_Exp_incong_2ndquarter_06_variables.mat	right	580	810	1049	35	285	7250	10	75	63,61	72	590
1	1	2	557	744	true	0	Exp	incompatible	22		0	S01_Exp_incong_2ndquarter_07_variables.mat	right	480	840	1014	30	255	5897	10	85	57,53	63	530
1	2	2	578	710	true	0	Exp	incompatible	23		0	S01_Exp_incong_2ndquarter_08_variables.mat	left	485	820	917	40	325	5523	7	55	87,67	69	565
1	2	2	669	794	true	0	Exp	incompatible	24		0	S01_Exp_incong_2ndquarter_09_variables.mat	left	565	915	979	38	350	5159	14	125	91,74	67	615
1	1	2	511	779	true	0	Exp	incompatible	25		0	S01_Exp_incong_2ndquarter_10_variables.mat	right	435	870	967	33	280	5224	12	100	59,90	69	600
1	1	2	735	735	true	0	Exp	incompatible	26		0	S01_Exp_incong_2ndquarter_11_variables.mat	right	660	825	962	32	265	5820	8	65	59,29	68	565
1	2	2	366	614	true	0	Exp	incompatible	27		0	S01_Exp_incong_2ndquarter_12_variables.mat	left	285	715	1102	33	240	6919	14	100	86,63	66	475
1	1	2	542	721	true	0	Exp	incompatible	28		0	S01_Exp_incong_2ndquarter_13_variables.mat	right	465	815	1000	31	250	6519	5	40	61,19	60	490
1	2	2	682	602	true	0	Exp	incompatible	29		0	S01_Exp_incong_2ndquarter_14_variables.mat	left	590	710	1094	39	275	6146	14	100	91,20	65	460
1	1	2	525	679	true	0	Exp	incompatible	30		0	S01_Exp_incong_2ndquarter_15_variables.mat	right	440	785	995	36	280	4959	10	75	64,43	66	525
1	1	2	693	748	true	0	Exp	incompatible	31		0	S01_Exp_incong_2ndzhalf_01_variables.mat	right	640	815	1021	35	290	5474	10	75	62,68	61	500
1	2	2	834	708	true	0	Exp	incompatible	32		0	S01_Exp_incong_2ndzhalf_02_variables.mat	left	745	815	1091	35	280	5810	15	115	97,33	64	525
1	1	2	617	754	true	0	Exp	incompatible	33		0	S01_Exp_incong_2ndzhalf_03_variables.mat	right	540	845	986	35	295	4899	11	90	59,11	76	645
1	2	2	463	651	true	0	Exp	incompatible	34		0	S01_Exp_incong_2ndzhalf_04_variables.mat	left	355	780	966	36	280	5105	7	55	92,43	72	565
1	1	2	527	715	true	0	Exp	incompatible	35		0	S01_Exp_incong_2ndzhalf_05_variables.mat	right	445	815	1127	33	265	5374	15	120	60,90	69	560
1	2	2	496	680	true	0	Exp	incompatible	36		0	S01_Exp_incong_2ndzhalf_06_variables.mat	left	410	785	1062	32	255	6294	12	95	96,71	64	500
1	1	2	435	677	true	0	Exp	incompatible	37		0	S01_Exp_incong_2ndzhalf_07_variables.mat	right	360	770	1015	34	260	5826	15	115	64,56	67	520
1	2	2	646	657	true	0	Exp	incompatible	38		0	S01_Exp_incong_2ndzhalf_08_variables.mat	left	580	740	1017	36	265	5807	15	110	89,80	70	525
1	2	2	457	601	true	0	Exp	incompatible	39		0	S01_Exp_incong_2ndzhalf_09_variables.mat	left	360	715	1119	36	260	6635	15	110	89,43	69	495
1	2	2	429	634	true	0	Exp	incompatible	40		0	S01_Exp_incong_2ndzhalf_10_variables.mat	left	345	735	1076	33	245	7002	13	90	92,60	71	525
1	1	2	435	773	true	0	Exp	incompatible	41		0	S01_Exp_incong_2ndzhalf_11_variables.mat	right	355	870	959	33	290	5220	5	40	57,27	72	635
1	2	2	387	621	true	0	Exp	incompatible	42		0	S01_Exp_incong_2ndzhalf_12_variables.mat	left	290	735	1055	35	260	6341	15	105	89,83	63	465
1	1	2	751	785	true	0	Exp	incompatible	43		0	S01_Exp_incong_2ndzhalf_13_variables.mat	right	655	900	996	33	300	5122	12	110	61,24	79	710
1	2	2	351	631	true	0	Exp	incompatible	44		0	S01_Exp_incong_2ndzhalf_14_variables.mat	left	260	740	1052	38	280	5520	13	100	90,01	72	540
1	1	2	555	657	true	0	Exp	incompatible	45		0	S01_Exp_incong_2ndzhalf_15_variables.mat	right	450	780	1022	37	290	5475	7	55	62,61	70	545
1	1	2	471	713	true	0	Exp	incompatible	46		0	S01_Exp_incong_2ndzhalf_16_variables.mat	right	375	830	1092	31	260	5717	7	60	61,19	62	520
1	2	2	416	645	true	0	Exp	incompatible	47		0	S01_Exp_incong_2ndzhalf_17_variables.mat	left	330	750	1107	30	225	7413	10	70	90,95	68	515
1	1	2	505	718	true	0	Exp	incompatible	48		0	S01_Exp_incong_2ndzhalf_18_variables.mat	right	425	815	891	31	250	6232	6	45	60,44	77	625
1	1	2	541	713	true	0	Exp	incompatible	49		0	S01_Exp_incong_2ndzhalf_19_variables.mat	right	450	820	918	30	250	6143	6	45	62,37	72	590
1	2	2	579	629	true	0	Exp	incompatible	50		0	S01_Exp_incong_2ndzhalf_20_variables.mat	left	495	730	1005	36	265	5742	12	90	88,10	73	535
1	2	2	453	604	true	0	Exp	incompatible	51		0	S01_Exp_incong_2ndzhalf_21_variables.mat	left	355	720	1018	34	245	6115	13	95	89,24	66	480
1	1	2	445	752	true	0	Exp	incompatible	52		0	S01_Exp_incong_2ndzhalf_22_variables.mat	right	360	855	1026	32	275	5357	13	110	62,71	59	510
1	2	2	536	616	true	0	Exp	incompatible	53		0	S01_Exp_incong_2ndzhalf_23_variables.mat	left	440	730	1036	37	270	5916	14	100	88,22	66	485
1	1	2	446	701	true	0	Exp	incompatible	54		0	S01_Exp_incong_2ndzhalf_24_variables.mat	right	350	815	949	36	290	4333	7	50	59,35	77	630
1	1	2	490	738	true	0	Exp	incompatible	55		0	S01_Exp_incong_2ndzhalf_25_variables.mat	right	395	850	928	34	290	4766	5	40	57,19	61	520
1	2	2	388	640	true	0	Exp	incompatible	56		0	S01_Exp_incong_2ndzhalf_26_variables.mat	left	305	740	1044	34	250	6477	13	95	91,40	66	495
1	1	2	437	786	true	0	Exp	incompatible	57		0	S01_Exp_incong_2ndzhalf_27_variables.mat	right	350	890	951	31	280	4792	13	110	60,37	70	625
1	2	2	308	656	true	0	Exp	incompatible	58		0	S01_Exp_incong_2ndzhalf_28_variables.mat	left	205	775	930	35	275	4613	13	100	87,70	62	480
1	1	2	494	758	true	0	Exp	incompatible	59		0	S01_Exp_incong_2ndzhalf_29_variables.mat	right	430	840	918	36	305	5612	7	55	56,06	75	630
1	2	2	390	607	true	0	Exp	incompatible	60		0	S01_Exp_incong_2ndzhalf_30_variables.mat	left	305	710	1057	34	240	6580	12	85	90,98	69	490
3	2	1	463	430	true	0	Exp	compatible	1		0	S03_Exp_Cong_1stHalf_01_variables.mat	right	365	545	1377	41	225	9862	21	115	93,95	60	330
3	1	1	353	0	false	2	Exp	compatible	2		0
3	2	1	388	456	true	0	Exp	compatible	3		0	S03_Exp_Cong_1stHalf_03_variables.mat	right	310	550	1449	34	190	10621	21	115	94,67	59	330
3	1	1	344	1031	true	0	Exp	compatible	4	bimodal vel/GA	1	S03_Exp_Cong_1stHalf_04_variables.mat	left	280	1110	1410	17	185	10977	8	85	65,66	30	330
3	1	1	411	493	true	0	Exp	compatible	5		0	S03_Exp_Cong_1stHalf_05_variables.mat	left	345	575	1363	36	205	9480	15	90	62,87	62	360
3	2	1	328	500	true	0	Exp	compatible	6		0	S03_Exp_Cong_1stHalf_06_variables.mat	right	255	590	1546	31	185	13031	19	115	94,04	58	345
3	1	1	354	593	true	0	Exp	compatible	7		0	S03_Exp_Cong_1stHalf_07_variables.mat	left	290	675	1526	26	175	13668	12	80	69,16	43	295
3	2	1	325	444	true	0	Exp	compatible	8		0	S03_Exp_Cong_1stHalf_08_variables.mat	right	260	525	1522	35	185	12643	17	90	96,37	59	310
3	2	1	331	396	true	0	Exp	compatible	9		0	S03_Exp_Cong_1stHalf_09_variables.mat	right	260	480	1495	39	190	12630	19	95	96,97	63	305
3	1	1	285	446	true	0	Exp	compatible	10		0	S03_Exp_Cong_1stHalf_10_variables.mat	left	220	530	1476	34	185	12042	17	95	65,66	59	315
3	1	1	385	413	true	0	Exp	compatible	11		0	S03_Exp_Cong_1stHalf_11_variables.mat	left	315	500	1454	38	195	11244	17	85	62,69	63	320
3	1	1	390	445	true	0	Exp	compatible	12		0	S03_Exp_Cong_1stHalf_12_variables.mat	left	325	530	1456	34	180	12587	15	80	68,62	57	305
3	2	1	385	451	true	0	Exp	compatible	13		0	S03_Exp_Cong_1stHalf_13_variables.mat	right	315	540	1495	38	205	11235	19	105	90,86	62	335
3	1	1	323	679	true	0	Exp	compatible	14	bimodal GA	2	S03_Exp_Cong_1stHalf_14_variables.mat	left	265	755	1476	23	175	12583	8	60	60,37	39	300
3	1	1	388	472	true	0	Exp	compatible	15		0	S03_Exp_Cong_1stHalf_15_variables.mat	left	325	555	1352	35	200	10595	14	80	64,70	59	330
3	1	1	298	588	true	0	Exp	compatible	16		0	S03_Exp_Cong_1stHalf_16_variables.mat	left	240	660	1347	29	190	10975	12	80	65,59	50	335
3	1	1	327	472	true	0	Exp	compatible	17		0	S03_Exp_Cong_1stHalf_17_variables.mat	left	265	550	1260	38	210	9364	12	65	66,17	62	340
3	1	1	327	469	true	0	Exp	compatible	18		0	S03_Exp_Cong_1stHalf_18_variables.mat	left	270	545	1359	35	190	10658	13	70	67,13	57	315
3	1	1	283	538	true	0	Exp	compatible	19		0	S03_Exp_Cong_1stHalf_19_variables.mat	left	225	615	1525	28	175	14039	12	75	67,16	48	295
3	1	1	288	436	true	0	Exp	compatible	20		0	S03_Exp_Cong_1stHalf_20_variables.mat	left	225	520	1391	37	195	10660	15	80	73,18	62	325
3	1	1	338	435	true	0	Exp	compatible	21		0	S03_Exp_Cong_1stHalf_21_variables.mat	left	270	520	1470	35	185	12181	15	75	68,85	58	305
3	2	1	321	0	false	2	Exp	compatible	22		0
3	1	1	351	462	true	0	Exp	compatible	23		0	S03_Exp_Cong_1stHalf_23_variables.mat	left	285	545	1336	37	205	9975	12	65	60,91	67	365
3	2	1	381	432	true	0	Exp	compatible	24		0	S03_Exp_Cong_1stHalf_24_variables.mat	right	310	520	1553	35	185	12022	19	100	95,64	60	315
3	2	1	518	423	true	0	Exp	compatible	25		0	S03_Exp_Cong_1stHalf_25_variables.mat	right	450	505	1553	34	175	13809	16	80	91,79	60	305
3	1	1	295	502	true	0	Exp	compatible	26		0	S03_Exp_Cong_1stHalf_26_variables.mat	left	240	575	1342	31	180	11473	12	65	59,51	58	340
3	1	1	322	466	true	0	Exp	compatible	27		0	S03_Exp_Cong_1stHalf_27_variables.mat	left	265	545	1402	30	165	13370	11	60	59,28	59	325
3	2	1	331	497	true	0	Exp	compatible	28		0	S03_Exp_Cong_1stHalf_28_variables.mat	right	255	590	1505	31	185	12574	17	100	89,32	58	345
3	1	1	337	503	true	0	Exp	compatible	29		0	S03_Exp_Cong_1stHalf_29_variables.mat	left	285	575	1387	30	175	12724	11	65	59,42	59	340
3	2	1	379	470	true	0	Exp	compatible	30		0	S03_Exp_Cong_1stHalf_30_variables.mat	right	310	555	1463	36	200	11367	17	95	89,14	62	345
3	2	1	384	467	true	0	Exp	compatible	31		0	S03_Exp_Cong_2ndHalf_01_variables.mat	right	315	555	1542	33	185	13065	15	80	87,71	59	330
3	1	1	310	786	true	0	Exp	compatible	32	bimodal vel/GA	1	S03_Exp_Cong_2ndHalf_02_variables.mat	left	255	860	1519	21	180	13586	9	75	64,78	36	305
3	2	1	317	520	true	0	Exp	compatible	33		0	S03_Exp_Cong_2ndHalf_03_variables.mat	right	250	605	1418	30	180	11929	14	80	84,81	61	370
3	2	1	471	472	true	0	Exp	compatible	34		0	S03_Exp_Cong_2ndHalf_04_variables.mat	right	405	555	1501	33	185	13214	15	85	86,03	60	340
3	2	1	330	416	true	0	Exp	compatible	35		0	S03_Exp_Cong_2ndHalf_05_variables.mat	right	260	500	1508	37	185	12693	17	85	91,42	64	325
3	2	1	350	464	true	0	Exp	compatible	36		0	S03_Exp_Cong_2ndHalf_06_variables.mat	right	275	555	1361	36	200	9834	15	85	85,95	65	365
3	1	1	361	476	true	0	Exp	compatible	37		0	S03_Exp_Cong_2ndHalf_07_variables.mat	left	305	545	1412	32	180	13521	12	65	62,43	65	355
3	2	1	365	489	true	0	Exp	compatible	38		0	S03_Exp_Cong_2ndHalf_08_variables.mat	right	285	585	1402	37	215	9514	19	110	86,79	65	385
3	1	1	354	480	true	0	Exp	compatible	39		0	S03_Exp_Cong_2ndHalf_09_variables.mat	left	290	560	1301	37	205	10570	12	70	61,52	66	370
3	2	1	365	475	true	0	Exp	compatible	40		0	S03_Exp_Cong_2ndHalf_10_variables.mat	right	300	560	1355	34	190	10493	15	85	85,94	66	370
3	2	1	288	444	true	0	Exp	compatible	41		0	S03_Exp_Cong_2ndHalf_11_variables.mat	right	225	520	1518	36	190	12034	18	95	85,20	62	325
3	2	1	403	443	true	0	Exp	compatible	42		0	S03_Exp_Cong_2ndHalf_12_variables.mat	right	345	515	1474	37	190	11708	15	80	92,28	62	325
3	1	1	430	460	true	0	Exp	compatible	43		0	S03_Exp_Cong_2ndHalf_13_variables.mat	left	380	525	1469	31	165	14476	13	65	62,96	62	330
3	1	1	321	435	true	0	Exp	compatible	44		0	S03_Exp_Cong_2ndHalf_14_variables.mat	left	260	515	1476	34	175	13557	14	70	66,84	60	310
3	1	1	368	0	false	2	Exp	compatible	45		0
3	2	1	479	416	true	0	Exp	compatible	46		0	S03_Exp_Cong_2ndHalf_16_variables.mat	right	415	500	1562	39	200	12226	19	100	96,67	62	315
3	2	1	374	482	true	0	Exp	compatible	47		0	S03_Exp_Cong_2ndHalf_17_variables.mat	right	305	570	1530	32	185	12464	16	95	89,02	55	315
3	2	1	429	450	true	0	Exp	compatible	48		0	S03_Exp_Cong_2ndHalf_18_variables.mat	right	370	525	1489	36	190	12143	15	80	90,11	60	315
3	2	1	360	440	true	0	Exp	compatible	49		0	S03_Exp_Cong_2ndHalf_19_variables.mat	right	305	510	1414	35	180	11416	15	75	92,67	63	325
3	1	1	380	484	true	0	Exp	compatible	50		0	S03_Exp_Cong_2ndHalf_20_variables.mat	left	320	560	1358	35	195	10943	12	70	64,09	62	350
3	2	1	310	435	true	0	Exp	compatible	51		0	S03_Exp_Cong_2ndHalf_21_variables.mat	right	240	520	1494	36	190	11818	17	90	88,37	64	335
3	2	1	317	415	true	0	Exp	compatible	52		0	S03_Exp_Cong_2ndHalf_22_variables.mat	right	250	500	1584	34	170	13740	16	80	87,89	60	305
3	1	1	366	430	true	0	Exp	compatible	53		0	S03_Exp_Cong_2ndHalf_23_variables.mat	left	305	510	1421	37	190	12095	15	80	63,37	63	325
3	2	1	324	433	true	0	Exp	compatible	54		0	S03_Exp_Cong_2ndHalf_24_variables.mat	right	250	520	1443	39	205	11224	15	80	90,21	65	340
3	1	1	340	456	true	0	Exp	compatible	55		0	S03_Exp_Cong_2ndHalf_25_variables.mat	left	285	530	1438	35	185	12298	14	70	64,78	60	320
3	1	1	423	466	true	0	Exp	compatible	56		0	S03_Exp_Cong_2ndHalf_26_variables.mat	left	360	550	1384	36	195	10425	16	90	65,21	62	340
3	2	1	398	461	true	0	Exp	compatible	57		0	S03_Exp_Cong_2ndHalf_27_variables.mat	right	330	550	1436	33	185	11734	13	70	88,23	63	350
3	1	1	446	515	true	0	Exp	compatible	58		0	S03_Exp_Cong_2ndHalf_28_variables.mat	left	385	590	1462	31	180	12686	13	75	66,80	54	320
3	2	1	364	405	true	0	Exp	compatible	59		0	S03_Exp_Cong_2ndHalf_29_variables.mat	right	290	500	1376	46	230	10344	15	75	90,55	68	345
3	2	1	328	446	true	0	Exp	compatible	60		0	S03_Exp_Cong_2ndHalf_30_variables.mat	right	260	535	1401	36	190	11926	15	80	89,20	63	340
3	2	2	447	497	true	0	Exp	incompatible	1		0	S03_Exp_incong1_1sthalf_01_variables.mat	left	390	575	1627	29	165	15188	12	65	82,70	51	295
3	1	2	344	936	true	0	Exp	incompatible	2	bimodal vel/GA	1	S03_Exp_incong1_1sthalf_02_variables.mat	right	275	1020	1422	19	185	10794	11	110	68,91	73	745
3	2	2	0	0	false	1	Exp	incompatible	3		0
3	1	2	458	504	true	0	Exp	incompatible	4		0	S03_Exp_incong1_1sthalf_04_variables.mat	right	370	610	1279	35	215	8939	20	125	60,43	71	435
3	1	2	503	526	true	0	Exp	incompatible	5		0	S03_Exp_incong1_1sthalf_05_variables.mat	right	415	630	1131	37	235	7804	14	90	62,81	67	430
3	2	2	339	625	true	0	Exp	incompatible	6		0	S03_Exp_incong1_1sthalf_06_variables.mat	left	280	700	1423	27	185	11796	12	80	83,51	51	360
3	2	2	446	549	true	0	Exp	incompatible	7		0	S03_Exp_incong1_1sthalf_07_variables.mat	left	375	635	1325	35	220	9417	14	90	86,82	59	380
3	1	2	595	565	true	0	Exp	incompatible	8		0	S03_Exp_incong1_1sthalf_08_variables.mat	right	510	670	1244	33	220	9588	15	100	60,52	63	425
3	2	2	545	490	true	0	Exp	incompatible	9		0	S03_Exp_incong1_1sthalf_09_variables.mat	left	475	575	1429	39	225	9820	17	100	81,20	61	355
3	2	2	369	638	true	0	Exp	incompatible	10		0	S03_Exp_incong1_1sthalf_10_variables.mat	left	310	715	1415	29	205	10964	11	80	85,53	50	360
3	2	2	376	455	true	0	Exp	incompatible	11		0	S03_Exp_incong1_1sthalf_11_variables.mat	left	310	540	1525	38	205	12659	13	70	89,79	60	325
3	1	2	409	492	true	0	Exp	incompatible	12		0	S03_Exp_incong1_1sthalf_12_variables.mat	right	325	595	1296	35	210	9408	15	90	61,18	69	410
3	1	2	499	493	true	0	Exp	incompatible	13		0	S03_Exp_incong1_1sthalf_13_variables.mat	right	425	585	1298	35	205	9757	12	70	64,11	61	360
3	2	2	281	525	true	0	Exp	incompatible	14		0	S03_Exp_incong1_1sthalf_14_variables.mat	left	220	605	1445	31	185	12265	14	85	85,90	61	370
3	2	2	451	532	true	0	Exp	incompatible	15		0	S03_Exp_incong1_1sthalf_15_variables.mat	left	390	615	1505	32	200	12132	13	80	88,72	50	310
3	1	2	433	502	true	0	Exp	incompatible	16		0	S03_Exp_incong1_1sthalf_16_variables.mat	right	350	600	1214	38	230	8227	15	90	61,77	72	435
3	2	2	360	576	true	0	Exp	incompatible	17		0	S03_Exp_incong1_1sthalf_17_variables.mat	left	295	655	1481	29	190	12574	13	80	88,76	57	375
3	1	2	456	524	true	0	Exp	incompatible	18		0	S03_Exp_incong1_1sthalf_18_variables.mat	right	380	615	1297	34	210	9269	17	100	60,90	73	450
3	1	2	333	533	true	0	Exp	incompatible	19		0	S03_Exp_incong1_1sthalf_19_variables.mat	right	255	625	1256	33	210	9225	13	85	62,05	62	390
3	1	2	359	523	true	0	Exp	incompatible	20		0	S03_Exp_incong1_1sthalf_20_variables.mat	right	285	615	1302	33	205	9451	14	85	63,38	63	390
3	1	2	392	499	true	0	Exp	incompatible	21		0	S03_Exp_incong1_1sthalf_21_variables.mat	right	315	595	1255	38	225	9064	14	80	61,08	65	390
3	1	2	346	529	true	0	Exp	incompatible	22		0	S03_Exp_incong1_1sthalf_22_variables.mat	right	270	620	1315	30	185	11259	12	75	61,47	77	480
3	1	2	389	605	true	0	Exp	incompatible	23		0	S03_Exp_incong1_1sthalf_23_variables.mat	right	315	695	1357	26	175	11614	11	75	59,08	70	490
3	1	2	282	791	true	0	Exp	incompatible	24		0	S03_Exp_incong1_1sthalf_24_variables.mat	right	210	880	1217	23	200	9746	10	80	59,66	43	380
3	1	2	281	545	true	0	Exp	incompatible	25		0	S03_Exp_incong1_1sthalf_25_variables.mat	right	210	635	1227	32	200	9501	12	75	62,46	65	415
3	2	2	326	0	false	2	Exp	incompatible	26		0
3	2	2	368	461	true	0	Exp	incompatible	27		0	S03_Exp_incong1_1sthalf_27_variables.mat	left	295	550	1407	34	190	11798	14	80	93,55	65	360
3	1	2	529	558	true	0	Exp	incompatible	28		0	S03_Exp_incong1_1sthalf_28_variables.mat	right	455	650	1231	31	200	9356	13	85	58,11	66	430
3	2	2	425	479	true	0	Exp	incompatible	29		0	S03_Exp_incong1_1sthalf_29_variables.mat	left	365	555	1280	35	195	9994	16	90	88,68	65	365
3	2	2	490	502	true	0	Exp	incompatible	30		0	S03_Exp_incong1_1sthalf_30_variables.mat	left	425	585	1461	30	175	13050	14	80	92,84	64	380
3	2	2	405	520	true	0	Exp	incompatible	31		0	S03_Exp_incong1_2ndhalf_01_variables.mat	left	350	595	1444	28	165	13707	12	70	85,79	57	345
3	1	2	443	606	true	0	Exp	incompatible	32		0	S03_Exp_incong1_2ndhalf_02_variables.mat	right	380	685	1277	25	175	11581	11	70	61,44	63	435
3	2	2	438	604	true	0	Exp	incompatible	33		0	S03_Exp_incong1_2ndhalf_03_variables.mat	left	390	670	1328	27	180	13244	10	65	87,47	62	420
3	1	2	543	579	true	0	Exp	incompatible	34		0	S03_Exp_incong1_2ndhalf_04_variables.mat	right	460	675	1120	35	240	7770	14	95	59,49	65	440
3	2	2	538	525	true	0	Exp	incompatible	35		0	S03_Exp_incong1_2ndhalf_05_variables.mat	left	480	605	1326	32	195	11402	13	80	86,71	61	370
3	1	2	418	551	true	0	Exp	incompatible	36		0	S03_Exp_incong1_2ndhalf_06_variables.mat	right	350	640	1212	30	195	10757	11	65	59,80	67	430
3	1	2	469	556	true	0	Exp	incompatible	37		0	S03_Exp_incong1_2ndhalf_07_variables.mat	right	400	640	1306	29	185	10538	12	75	63,77	76	485
3	2	2	394	585	true	0	Exp	incompatible	38		0	S03_Exp_incong1_2ndhalf_08_variables.mat	left	320	675	1301	28	190	13025	12	80	87,10	62	420
3	2	2	384	600	true	0	Exp	incompatible	39		0	S03_Exp_incong1_2ndhalf_09_variables.mat	left	330	670	1352	28	190	12018	12	80	88,28	65	435
3	1	2	448	588	true	0	Exp	incompatible	40		0	S03_Exp_incong1_2ndhalf_10_variables.mat	right	365	685	1241	30	205	9178	14	90	57,44	65	450
3	2	2	364	562	true	0	Exp	incompatible	41		0	S03_Exp_incong1_2ndhalf_11_variables.mat	left	310	635	1489	27	170	15215	11	65	86,48	55	355
3	2	2	383	493	true	0	Exp	incompatible	42		0	S03_Exp_incong1_2ndhalf_12_variables.mat	left	330	565	1367	35	200	12668	12	70	87,29	65	370
3	1	2	480	650	true	0	Exp	incompatible	43		0	S03_Exp_incong1_2ndhalf_13_variables.mat	right	410	735	1321	24	170	11001	10	70	59,30	66	485
3	2	2	368	472	true	0	Exp	incompatible	44		0	S03_Exp_incong1_2ndhalf_14_variables.mat	left	320	535	1310	38	205	10699	13	70	90,06	64	345
3	2	2	463	524	true	0	Exp	incompatible	45		0	S03_Exp_incong1_2ndhalf_15_variables.mat	left	410	595	1394	33	200	12647	12	70	88,08	62	375
3	2	2	376	567	true	0	Exp	incompatible	46		0	S03_Exp_incong1_2ndhalf_16_variables.mat	left	315	645	1365	28	185	13824	10	60	86,80	65	420
3	2	2	418	551	true	0	Exp	incompatible	47		0	S03_Exp_incong1_2ndhalf_17_variables.mat	left	350	635	1402	34	215	10804	15	100	84,78	61	390
3	2	2	396	596	true	0	Exp	incompatible	48		0	S03_Exp_incong1_2ndhalf_18_variables.mat	left	330	680	1209	36	245	8585	13	85	85,00	64	440
3	1	2	475	561	true	0	Exp	incompatible	49		0	S03_Exp_incong1_2ndhalf_19_variables.mat	right	400	655	1323	32	210	9686	15	95	61,49	64	420
3	1	2	366	557	true	0	Exp	incompatible	50		0	S03_Exp_incong1_2ndhalf_20_variables.mat	right	285	655	1198	33	220	8270	12	80	58,44	67	440
3	2	2	483	570	true	0	Exp	incompatible	51		0	S03_Exp_incong1_2ndhalf_21_variables.mat	left	425	645	1346	32	205	10928	11	70	88,44	63	405
3	1	2	397	569	true	0	Exp	incompatible	52		0	S03_Exp_incong1_2ndhalf_22_variables.mat	right	310	675	1198	38	255	8196	16	105	58,10	66	450
3	1	2	474	534	true	0	Exp	incompatible	53		0	S03_Exp_incong1_2ndhalf_23_variables.mat	right	395	635	1270	30	190	10336	11	65	60,96	61	390
3	1	2	455	560	true	0	Exp	incompatible	54		0	S03_Exp_incong1_2ndhalf_24_variables.mat	right	365	665	1090	30	200	8664	11	70	57,52	69	460
3	2	2	444	539	true	0	Exp	incompatible	55		0	S03_Exp_incong1_2ndhalf_25_variables.mat	left	385	615	1359	31	190	12351	12	75	90,97	63	390
3	1	2	455	0	false	2	Exp	incompatible	56		0
3	2	2	540	488	true	0	Exp	incompatible	57		0	S03_Exp_incong1_2ndhalf_27_variables.mat	left	475	570	1265	36	205	11286	13	75	91,61	66	380
3	1	2	433	576	true	0	Exp	incompatible	58		0	S03_Exp_incong1_2ndhalf_28_variables.mat	right	355	670	1372	27	180	11036	12	85	60,99	67	455
3	1	2	520	512	true	0	Exp	incompatible	59		0	S03_Exp_incong1_2ndhalf_29_variables.mat	right	440	610	1457	31	190	11296	15	90	65,44	62	380
3	2	2	363	530	true	0	Exp	incompatible	60		0	S03_Exp_incong1_2ndhalf_30_variables.mat	left	305	605	1555	26	155	16171	11	65	96,77	60	365
4	2	1	526	861	true	0	Exp	compatible	1		0	S04_Exp_Cong1_001_variables.mat	right	490	915	1014	34	310	4962	9	75	96,73	66	605
4	2	1	335	740	true	0	Exp	compatible	2		0	S04_Exp_Cong1_002_variables.mat	right	270	820	1027	40	325	5246	11	85	95,75	71	580
4	2	1	370	661	true	0	Exp	compatible	3		0	S04_Exp_Cong1_004_variables.mat	right	295	755	1103	42	315	5195	10	75	93,58	66	500
4	2	1	282	692	true	0	Exp	compatible	4		0	S04_Exp_Cong1_005_variables.mat	right	215	775	1111	38	295	5626	11	85	95,98	68	530
4	1	1	314	728	true	0	Exp	compatible	5		0	S04_Exp_Cong1_006_variables.mat	left	250	810	1152	35	285	6458	9	70	70,46	70	570
4	1	1	354	831	true	0	Exp	compatible	6		0	S04_Exp_Cong1_007_variables.mat	left	305	900	1128	37	330	6728	10	85	64,85	62	565
4	2	1	385	651	true	0	Exp	compatible	7		0	S04_Exp_Cong1_008_variables.mat	right	310	740	1093	40	300	5139	24	175	95,17	66	485
4	1	1	427	784	true	0	Exp	compatible	8		0	S04_Exp_Cong1_009_variables.mat	left	355	875	1263	37	320	6960	12	105	67,56	63	555
4	1	1	277	697	true	0	Exp	compatible	9		0	S04_Exp_Cong1_10_variables.mat	left	215	780	1206	33	260	7491	11	80	69,58	68	535
4	1	1	367	695	true	0	Exp	compatible	10		0	S04_Exp_Cong1_11_variables.mat	left	300	780	1124	35	270	7257	11	85	66,42	69	540
4	2	1	344	649	true	0	Exp	compatible	11		0	S04_Exp_Cong1_12_variables.mat	right	290	720	1189	37	265	7209	8	60	92,98	67	485
4	2	1	351	0	false	2	Exp	compatible	12		0
4	2	1	391	636	true	0	Exp	compatible	13		0	S04_Exp_Cong1_14_variables.mat	right	330	715	1078	37	265	6239	12	80	93,62	66	475
4	1	1	472	0	false	2	Exp	compatible	14		0
4	1	1	483	0	false	2	Exp	compatible	15		0
4	2	1	344	664	true	0	Exp	compatible	16		0	S04_Exp_Cong1_17_variables.mat	right	270	755	1059	39	295	4898	23	175	91,42	72	550
4	2	1	356	723	true	0	Exp	compatible	17		0	S04_Exp_Cong1_18_variables.mat	right	295	800	1105	37	295	5153	11	90	90,40	69	550
4	2	1	354	669	true	0	Exp	compatible	18		0	S04_Exp_Cong1_19_variables.mat	right	305	735	1223	38	280	6399	27	195	90,40	66	485
4	1	1	342	0	false	2	Exp	compatible	19		0
4	1	1	314	0	false	2	Exp	compatible	20		0
4	2	1	329	0	false	2	Exp	compatible	21		0
4	2	1	518	690	true	0	Exp	compatible	22		0	S04_Exp_Cong1_23_variables.mat	right	480	745	1193	38	280	7117	27	200	95,54	68	505
4	2	1	398	651	true	0	Exp	compatible	23		0	S04_Exp_Cong1_23a_variables.mat	right	320	745	1099	37	280	5349	15	110	89,28	67	500
4	1	1	371	0	false	2	Exp	compatible	24		0
4	2	1	305	0	false	2	Exp	compatible	25		0
4	1	1	386	760	true	0	Exp	compatible	26		0	S04_Exp_Cong1_27_variables.mat	left	315	845	1276	31	260	9147	10	80	69,45	66	560
4	2	1	326	596	true	0	Exp	compatible	27		0	S04_Exp_Cong1_28_variables.mat	right	270	670	1240	37	245	7197	23	155	95,31	69	465
4	1	1	314	713	true	0	Exp	compatible	28		0	S04_Exp_Cong1_29_variables.mat	left	260	785	1193	39	305	6840	9	70	64,69	72	570
4	1	1	457	662	true	0	Exp	compatible	29		0	S04_Exp_Cong1_30_variables.mat	left	400	740	1345	40	300	7474	12	85	68,22	69	510
4	1	1	333	702	true	0	Exp	compatible	30		0	S04_Exp_Cong1_30a_variables.mat	left	275	780	1220	37	285	7241	10	75	68,77	66	520
4	2	1	225	0	false	2	Exp	compatible	31		0
4	2	1	438	725	true	0	Exp	compatible	32		0	S04_Exp_Cong1_32_variables.mat	right	405	775	1058	34	260	5436	12	90	92,12	66	515
4	1	1	393	605	true	0	Exp	compatible	33		0	S04_Exp_Cong1_33_variables.mat	left	330	690	1244	37	255	7440	10	70	61,83	68	470
4	1	1	368	585	true	0	Exp	compatible	34		0	S04_Exp_Cong1_34_variables.mat	left	300	670	1262	40	265	7043	11	70	62,93	67	450
4	1	1	350	560	true	0	Exp	compatible	35		0	S04_Exp_Cong1_35_variables.mat	left	290	640	1276	41	265	6805	11	70	66,81	68	440
4	2	1	373	558	true	0	Exp	compatible	36		0	S04_Exp_Cong1_36_variables.mat	right	310	640	1244	40	255	7207	25	160	92,46	65	420
4	2	1	422	640	true	0	Exp	compatible	37		0	S04_Exp_Cong1_37_variables.mat	right	350	730	1221	43	315	5703	25	180	92,82	69	510
4	1	1	372	674	true	0	Exp	compatible	38		0	S04_Exp_Cong1_38_variables.mat	left	315	750	1069	39	290	5539	12	85	59,87	71	535
4	1	1	400	707	true	0	Exp	compatible	39		0	S04_Exp_Cong1_39_variables.mat	left	335	790	1137	39	310	7055	10	75	64,06	60	475
4	1	1	304	703	true	0	Exp	compatible	40		0	S04_Exp_Cong1_40_variables.mat	left	255	770	1074	38	295	6877	10	70	69,80	74	570
4	2	1	289	662	true	0	Exp	compatible	41		0	S04_Exp_Cong1_41_variables.mat	right	240	725	1096	39	280	5609	10	70	93,48	60	435
4	2	1	349	644	true	0	Exp	compatible	42		0	S04_Exp_Cong1_42_variables.mat	right	275	735	1196	37	275	6545	23	170	88,23	56	415
4	1	1	356	738	true	0	Exp	compatible	43		0	S04_Exp_Cong1_43_variables.mat	left	295	815	1134	36	295	6970	10	80	65,60	60	490
4	1	1	344	0	false	4	Exp	compatible	44		0
4	2	1	515	624	true	0	Exp	compatible	45		0	S04_Exp_Cong1_45_variables.mat	right	450	710	1153	40	285	6108	22	155	94,82	64	455
4	1	1	375	660	true	0	Exp	compatible	46		0	S04_Exp_Cong1_46_variables.mat	left	325	730	1231	36	265	7352	11	80	62,72	44	325
4	1	1	343	633	true	0	Exp	compatible	47		0	S04_Exp_Cong1_47_variables.mat	left	280	710	1282	39	275	6550	11	80	60,24	67	480
4	2	1	363	610	true	0	Exp	compatible	48		0	S04_Exp_Cong1_48_variables.mat	right	300	695	1136	38	265	6392	23	160	91,43	65	455
4	1	1	377	623	true	0	Exp	compatible	49		0	S04_Exp_Cong1_49_variables.mat	left	320	695	1275	40	280	7306	10	70	63,94	65	455
4	2	1	379	631	true	0	Exp	compatible	50		0	S04_Exp_Cong1_50_variables.mat	right	330	700	1211	38	270	6962	24	165	89,77	60	420
4	2	1	342	585	true	0	Exp	compatible	51		0	S04_Exp_Cong1_51_variables.mat	right	275	665	1251	39	260	6709	22	145	93,77	65	435
4	2	1	395	600	true	0	Exp	compatible	52		0	S04_Exp_Cong1_52_variables.mat	right	335	680	1157	37	250	7426	23	155	90,92	66	450
4	1	1	309	643	true	0	Exp	compatible	53		0	S04_Exp_Cong1_53_variables.mat	left	250	720	1181	36	260	6436	13	95	62,20	66	480
4	2	1	302	0	false	2	Exp	compatible	54		0
4	2	1	378	569	true	0	Exp	compatible	55		0	S04_Exp_Cong1_55_variables.mat	right	305	660	1132	42	280	6569	22	150	90,46	69	460
4	1	1	403	550	true	0	Exp	compatible	56		0	S04_Exp_Cong1_56_variables.mat	left	330	640	1288	39	250	7477	14	85	62,29	69	450
4	2	1	307	540	true	0	Exp	compatible	57		0	S04_Exp_Cong1_57_variables.mat	right	240	625	1167	38	235	7316	14	85	91,46	67	425
4	1	1	365	587	true	0	Exp	compatible	58		0	S04_Exp_Cong1_58_variables.mat	left	290	680	1266	38	260	7195	13	85	70,47	67	460
4	1	1	365	0	false	2	Exp	compatible	59		0
4	1	1	373	614	true	0	Exp	compatible	60		0	S04_Exp_Cong1_60_variables.mat	left	310	695	1144	39	270	5757	100	700	64,75	67	465
4	2	2	744	635	true	0	Exp	incompatible	1		0	S04_Exp_incong_001_variables.mat	left	550	845	1045	56	470	5979	29	240	81,93	74	630
4	1	2	348	580	true	0	Exp	incompatible	2		0	S04_Exp_incong_002_variables.mat	right	280	665	1222	41	275	6875	27	180	66,23	68	455
4	1	2	392	0	false	2	Exp	incompatible	3		0
4	2	2	394	675	true	0	Exp	incompatible	4		0	S04_Exp_incong_004_variables.mat	left	325	760	1103	39	300	6769	10	70	85,26	66	505
4	2	2	367	605	true	0	Exp	incompatible	5		0	S04_Exp_incong_005_variables.mat	left	295	695	1079	42	295	4574	13	85	83,65	69	485
4	1	2	535	0	false	2	Exp	incompatible	6		0
4	2	2	569	627	true	0	Exp	incompatible	7		0	S04_Exp_incong_007_variables.mat	left	495	720	1166	49	355	6505	16	110	87,47	75	540
4	2	2	425	0	false	2	Exp	incompatible	8		0
4	1	2	413	595	true	0	Exp	incompatible	9		0	S04_Exp_incong_009_variables.mat	right	365	660	1114	41	270	5396	25	165	65,81	76	505
4	1	2	340	559	true	0	Exp	incompatible	10		0	S04_Exp_incong_10_variables.mat	right	270	645	1167	42	275	6263	24	155	65,83	76	490
4	2	2	441	638	true	0	Exp	incompatible	11		0	S04_Exp_incong_11_variables.mat	left	375	720	1168	42	305	7227	11	80	85,32	67	485
4	2	2	297	640	true	0	Exp	incompatible	12		0	S04_Exp_incong_12_variables.mat	left	235	720	1148	38	275	6833	11	80	81,08	63	455
4	1	2	287	602	true	0	Exp	incompatible	13		0	S04_Exp_incong_13_variables.mat	right	235	675	1192	39	265	6588	24	160	64,42	68	460
4	1	2	383	571	true	0	Exp	incompatible	14		0	S04_Exp_incong_14_variables.mat	right	315	655	1217	41	270	6848	26	175	70,50	70	460
4	2	2	420	596	true	0	Exp	incompatible	15		0	S04_Exp_incong_15_variables.mat	left	350	685	1195	38	260	7731	12	80	84,60	63	435
4	2	2	398	654	true	0	Exp	incompatible	16		0	S04_Exp_incong_16_variables.mat	left	340	730	1209	39	285	8617	11	80	84,92	64	470
4	2	2	594	0	false	2	Exp	incompatible	17		0
4	1	2	502	537	true	0	Exp	incompatible	18		0	S04_Exp_incong_18_variables.mat	right	420	635	1186	41	265	7035	27	170	64,80	70	450
4	2	2	789	577	true	0	Exp	incompatible	19		0	S04_Exp_incong_19_variables.mat	left	735	650	1250	41	265	8610	12	75	87,79	70	460
4	2	2	349	564	true	0	Exp	incompatible	20		0	S04_Exp_incong_20_variables.mat	left	280	650	1148	41	270	6781	11	70	86,46	67	440
4	2	2	398	566	true	0	Exp	incompatible	21		0	S04_Exp_incong_21_variables.mat	left	330	650	1236	44	285	7516	11	70	89,57	67	440
4	1	2	323	549	true	0	Exp	incompatible	22		0	S04_Exp_incong_22_variables.mat	right	255	635	1209	41	265	6579	14	85	62,62	68	435
4	1	2	307	515	true	0	Exp	incompatible	23		0	S04_Exp_incong_23_variables.mat	right	230	610	1187	43	265	6667	26	160	65,92	74	455
4	1	2	310	571	true	0	Exp	incompatible	24		0	S04_Exp_incong_24_variables.mat	right	235	665	1185	39	265	6308	15	100	63,69	71	475
4	2	2	367	587	true	0	Exp	incompatible	25		0	S04_Exp_incong_25_variables.mat	left	305	665	1063	37	245	6831	14	90	82,34	69	460
4	2	2	375	650	true	0	Exp	incompatible	26		0	S04_Exp_incong_26_variables.mat	left	320	720	1165	39	280	6997	10	75	89,17	69	500
4	1	2	546	610	true	0	Exp	incompatible	27		0	S04_Exp_incong_27_variables.mat	right	450	725	1288	41	300	7284	19	140	63,48	71	515
4	2	2	593	554	true	0	Exp	incompatible	28		0	S04_Exp_incong_28_variables.mat	left	530	635	1128	41	265	6086	11	70	85,51	71	455
4	2	2	360	569	true	0	Exp	incompatible	29		0	S04_Exp_incong_29_variables.mat	left	295	655	1065	40	260	6556	13	85	85,99	70	460
4	2	2	382	571	true	0	Exp	incompatible	30		0	S04_Exp_incong_30_variables.mat	left	320	650	1168	43	280	6852	11	70	88,91	73	475
4	1	2	395	594	true	0	Exp	incompatible	31		0	S04_Exp_incong_31_variables.mat	right	325	680	1167	38	255	6547	23	160	64,08	70	480
4	1	2	310	553	true	0	Exp	incompatible	32		0	S04_Exp_incong_32_variables.mat	right	225	655	1288	41	270	7073	26	165	59,76	70	460
4	2	2	367	570	true	0	Exp	incompatible	33		0	S04_Exp_incong_33_variables.mat	left	305	645	1127	42	270	6029	15	95	83,25	71	465
4	2	2	291	576	true	0	Exp	incompatible	34		0	S04_Exp_incong_34_variables.mat	left	220	665	1145	39	260	6234	12	80	83,52	68	455
4	1	2	327	581	true	0	Exp	incompatible	35		0	S04_Exp_incong_35_variables.mat	right	265	660	1133	37	245	6387	23	150	62,57	74	490
4	1	2	307	602	true	0	Exp	incompatible	36		0	S04_Exp_incong_36_variables.mat	right	240	690	1164	37	260	6031	22	150	59,87	76	525
4	2	2	385	597	true	0	Exp	incompatible	37		0	S04_Exp_incong_37_variables.mat	left	320	675	1156	38	255	7601	12	80	85,78	68	460
4	1	2	365	587	true	0	Exp	incompatible	38		0	S04_Exp_incong_38_variables.mat	right	295	675	1184	37	255	7138	24	160	61,86	69	470
4	2	2	526	546	true	0	Exp	incompatible	39		0	S04_Exp_incong_39_variables.mat	left	455	635	1285	39	250	7262	14	90	86,34	67	430
4	2	2	388	581	true	0	Exp	incompatible	40		0	S04_Exp_incong_40_variables.mat	left	320	665	1099	38	255	5798	10	65	82,47	69	460
4	1	2	405	0	false	2	Exp	incompatible	41		0
4	1	2	446	557	true	0	Exp	incompatible	42		0	S04_Exp_incong_42_variables.mat	right	380	640	1192	37	235	7268	14	90	60,23	70	450
4	1	2	322	564	true	0	Exp	incompatible	43		0	S04_Exp_incong_43_variables.mat	right	255	650	1106	41	270	5924	21	135	60,80	71	465
4	2	2	337	572	true	0	Exp	incompatible	44		0	S04_Exp_incong_44_variables.mat	left	270	660	1133	38	250	6148	14	90	80,70	67	445
4	2	2	427	563	true	0	Exp	incompatible	45		0	S04_Exp_incong_45_variables.mat	left	360	650	1184	41	270	5997	17	110	84,77	66	430
4	1	2	294	544	true	0	Exp	incompatible	46		0	S04_Exp_incong_46_variables.mat	right	225	635	1177	39	250	6495	15	95	64,37	72	455
4	1	2	356	552	true	0	Exp	incompatible	47		0	S04_Exp_incong_47_variables.mat	right	280	650	1133	36	240	6873	13	85	65,60	70	455
4	2	2	407	552	true	0	Exp	incompatible	48		0	S04_Exp_incong_48_variables.mat	left	330	645	1039	39	255	5474	18	120	86,42	70	455
4	1	2	343	605	true	0	Exp	incompatible	49		0	S04_Exp_incong_49_variables.mat	right	270	695	1114	35	245	6476	13	90	63,71	69	480
4	1	2	397	605	true	0	Exp	incompatible	50		0	S04_Exp_incong_50_variables.mat	right	330	690	1102	37	255	7036	13	90	62,45	67	465
4	1	2	349	567	true	0	Exp	incompatible	51		0	S04_Exp_incong_51_variables.mat	right	275	660	1148	39	260	6350	14	90	62,52	71	470
4	2	2	391	622	true	0	Exp	incompatible	52		0	S04_Exp_incong_52_variables.mat	left	330	700	1060	34	240	6944	12	85	88,54	68	480
4	2	2	388	579	true	0	Exp	incompatible	53		0	S04_Exp_incong_53_variables.mat	left	320	665	1079	40	265	5852	15	100	85,39	71	475
4	2	2	373	640	true	0	Exp	incompatible	54		0	S04_Exp_incong_54_variables.mat	left	310	720	1074	35	250	6235	10	70	85,02	66	480
4	1	2	382	599	true	0	Exp	incompatible	55		0	S04_Exp_incong_55_variables.mat	right	305	695	1066	38	265	5854	13	90	61,55	71	495
4	1	2	403	573	true	0	Exp	incompatible	56		0	S04_Exp_incong_56_variables.mat	right	330	665	1108	36	240	7114	14	95	59,58	69	465
4	1	2	317	593	true	0	Exp	incompatible	57		0	S04_Exp_incong_57_variables.mat	right	230	695	1123	39	275	5733	14	100	60,41	71	495
4	2	2	286	605	true	0	Exp	incompatible	58		0	S04_Exp_incong_58_variables.mat	left	220	685	1046	34	235	6826	11	75	82,63	68	470
4	1	2	315	597	true	0	Exp	incompatible	59		0	S04_Exp_incong_59_variables.mat	right	240	690	1075	38	265	6134	14	95	62,43	73	505
4	1	2	286	575	true	0	Exp	incompatible	60		0	S04_Exp_incong_60_variables.mat	right	210	670	1080	40	270	5446	13	85	61,55	74	500
5	2	1	459	0	false	2	Exp	compatible	1		0
5	2	1	422	480	true	0	Exp	compatible	2		0	S05_Exp_cong_1sthalf_02_variables.mat	right	330	590	1043	40	240	5893	14	85	95,14	69	410
5	1	1	448	548	true	0	Exp	compatible	3		0	S05_Exp_cong_1sthalf_03_variables.mat	left	350	665	1079	36	240	6203	21	140	68,99	47	315
5	2	1	316	500	true	0	Exp	compatible	4		0	S05_Exp_cong_1sthalf_04_variables.mat	right	235	600	952	40	240	6587	10	60	97,13	71	430
5	1	1	328	462	true	0	Exp	compatible	5		0	S05_Exp_cong_1sthalf_05_variables.mat	left	235	575	1097	40	230	6835	18	105	70,00	52	300
5	2	1	332	447	true	0	Exp	compatible	6		0	S05_Exp_cong_1sthalf_06_variables.mat	right	245	550	1056	43	240	6440	13	70	96,04	70	390
5	2	1	410	466	true	0	Exp	compatible	7		0	S05_Exp_cong_1sthalf_07_variables.mat	right	320	575	1067	46	270	5373	24	135	98,34	71	410
5	1	1	314	495	true	0	Exp	compatible	8		0	S05_Exp_cong_1sthalf_08_variables.mat	left	205	620	956	38	235	5918	15	95	63,05	54	340
5	2	1	418	457	true	0	Exp	compatible	9		0	S05_Exp_cong_1sthalf_09_variables.mat	right	320	575	1174	39	225	7523	18	105	101,28	65	375
5	1	1	354	606	true	0	Exp	compatible	10		0	S05_Exp_cong_1sthalf_10_variables.mat	left	275	700	1115	30	210	7249	9	60	63,04	40	280
5	2	1	287	453	true	0	Exp	compatible	11		0	S05_Exp_cong_1sthalf_11_variables.mat	right	200	560	1166	42	235	7736	13	75	115,79	70	395
5	1	1	302	485	true	0	Exp	compatible	12		0	S05_Exp_cong_1sthalf_12_variables.mat	left	210	595	1126	38	225	7737	13	75	81,69	54	325
5	1	1	335	0	false	2	Exp	compatible	13		0
5	2	1	372	0	false	2	Exp	compatible	14		0
5	2	1	398	439	true	0	Exp	compatible	15		0	S05_Exp_cong_1sthalf_15_variables.mat	right	310	545	1126	42	230	7786	14	75	105,95	69	380
5	1	1	447	582	true	0	Exp	compatible	16		0	S05_Exp_cong_1sthalf_16_variables.mat	left	350	695	1095	30	210	7861	16	110	87,81	28	195
5	1	1	436	482	true	0	Exp	compatible	17		0	S05_Exp_cong_1sthalf_17_variables.mat	left	345	595	1086	37	220	8149	14	85	85,91	32	190
5	2	1	303	443	true	0	Exp	compatible	18		0	S05_Exp_cong_1sthalf_18_variables.mat	right	235	525	1244	37	195	8301	10	55	110,65	67	355
5	1	1	363	549	true	0	Exp	compatible	19		0	S05_Exp_cong_1sthalf_19_variables.mat	left	265	665	1039	36	240	7208	15	100	72,20	52	350
5	2	1	383	441	true	0	Exp	compatible	20		0	S05_Exp_cong_1sthalf_20_variables.mat	right	305	535	1116	44	240	8195	12	65	108,06	71	380
5	2	1	390	511	true	0	Exp	compatible	21		0	S05_Exp_cong_1sthalf_21_variables.mat	right	315	605	1162	40	245	8744	13	75	107,90	46	285
5	2	1	376	449	true	0	Exp	compatible	22		0	S05_Exp_cong_1sthalf_22_variables.mat	right	295	545	1277	43	235	8221	15	85	106,69	41	225
5	1	1	461	562	true	0	Exp	compatible	23		0	S05_Exp_cong_1sthalf_23_variables.mat	left	370	670	1129	34	230	7548	14	95	100,10	30	200
5	1	1	387	657	true	0	Exp	compatible	24		0	S05_Exp_cong_1sthalf_24_variables.mat	left	300	765	1100	30	230	9685	10	75	77,29	23	180
5	1	1	419	509	true	0	Exp	compatible	25		0	S05_Exp_cong_1sthalf_25_variables.mat	left	320	625	1142	38	235	7631	15	90	78,86	29	180
5	2	1	359	432	true	0	Exp	compatible	26		0	S05_Exp_cong_1sthalf_26_variables.mat	right	280	530	1235	41	220	10105	15	80	109,05	66	355
5	2	1	397	417	true	0	Exp	compatible	27		0	S05_Exp_cong_1sthalf_27_variables.mat	right	305	525	1230	45	235	8745	16	85	107,50	70	370
5	2	1	299	417	true	0	Exp	compatible	28		0	S05_Exp_cong_1sthalf_28_variables.mat	right	215	520	1222	42	220	9319	14	70	106,00	70	370
5	2	1	370	476	true	0	Exp	compatible	29		0	S05_Exp_cong_1sthalf_29_variables.mat	right	290	575	1184	41	240	8571	12	65	111,04	40	230
5	1	1	291	587	true	0	Exp	compatible	30		0	S05_Exp_cong_1sthalf_30_variables.mat	left	200	695	1202	31	215	9288	14	95	83,71	30	210
5	2	1	387	462	true	0	Exp	compatible	31		0	S05_Exp_cong_2ndhalf_01_variables.mat	right	305	560	1159	40	230	9016	13	75	106,44	67	380
5	1	1	341	588	true	0	Exp	compatible	32		0	S05_Exp_cong_2ndhalf_02_variables.mat	left	255	690	1223	33	230	8114	15	100	92,93	35	240
5	1	1	515	551	true	0	Exp	compatible	33		0	S05_Exp_cong_2ndhalf_03_variables.mat	left	435	650	1109	33	215	7309	10	65	67,62	46	300
5	1	1	343	536	true	0	Exp	compatible	34		0	S05_Exp_cong_2ndhalf_04_variables.mat	left	260	635	1161	34	215	8994	13	85	77,86	56	355
5	2	1	459	429	true	0	Exp	compatible	35		0	S05_Exp_cong_2ndhalf_05_variables.mat	right	380	525	1241	38	200	11136	13	70	104,33	65	345
5	2	1	360	397	true	0	Exp	compatible	36		0	S05_Exp_cong_2ndhalf_06_variables.mat	right	275	500	1207	42	210	11298	15	75	113,80	42	210
5	2	1	400	462	true	0	Exp	compatible	37		0	S05_Exp_cong_2ndhalf_07_variables.mat	right	310	570	1228	46	265	7311	19	110	105,99	64	370
5	2	1	393	401	true	0	Exp	compatible	38		0	S05_Exp_cong_2ndhalf_08_variables.mat	right	305	510	1179	47	240	9268	14	70	126,61	34	175
5	2	1	376	439	true	0	Exp	compatible	39		0	S05_Exp_cong_2ndhalf_09_variables.mat	right	290	540	1201	41	225	9701	15	85	120,08	33	180
5	1	1	310	1048	true	0	Exp	compatible	40	bimodal vel/GA	1	S05_Exp_cong_2ndhalf_10_variables.mat	left	220	1155	1086	20	230	8075	8	90	84,52	77	895
5	2	1	443	468	true	0	Exp	compatible	41		0	S05_Exp_cong_2ndhalf_11_variables.mat	right	365	565	1149	40	230	8662	13	75	121,04	32	180
5	1	1	318	797	true	0	Exp	compatible	42		0	S05_Exp_cong_2ndhalf_12_variables.mat	left	225	905	1211	25	230	8446	10	90	98,71	28	250
5	1	1	416	478	true	0	Exp	compatible	43		0	S05_Exp_cong_2ndhalf_13_variables.mat	left	325	585	1161	39	230	8128	17	100	76,56	32	190
5	1	1	505	0	false	2	Exp	compatible	44		0
5	2	1	317	520	true	0	Exp	compatible	45	bimodal GA	2	S05_Exp_cong_2ndhalf_15_variables.mat	right	240	615	1122	41	250	7020	16	100	105,12	32	200
5	1	1	336	519	true	0	Exp	compatible	46		0	S05_Exp_cong_2ndhalf_16_variables.mat	left	240	630	1145	38	245	8036	15	95	71,76	59	375
5	2	1	374	420	true	0	Exp	compatible	47	bimodal GA	2	S05_Exp_cong_2ndhalf_17_variables.mat	right	290	520	1190	41	215	8524	13	70	109,88	32	165
5	1	1	322	487	true	0	Exp	compatible	48		0	S05_Exp_cong_2ndhalf_18_variables.mat	left	235	590	1125	37	220	9192	16	95	88,62	39	235
5	1	1	388	655	true	0	Exp	compatible	49		0	S05_Exp_cong_2ndhalf_19_variables.mat	left	300	760	1006	33	250	6181	15	115	77,70	51	385
5	2	1	492	465	true	0	Exp	compatible	50	bimodal GA	2	S05_Exp_cong_2ndhalf_20_variables.mat	right	400	575	1161	41	240	6860	14	80	107,98	33	190
5	2	1	403	411	true	0	Exp	compatible	51		0	S05_Exp_cong_2ndhalf_21_variables.mat	right	320	515	1241	45	235	8598	17	85	108,90	66	345
5	1	1	383	498	true	0	Exp	compatible	52		0	S05_Exp_cong_2ndhalf_22_variables.mat	left	300	600	1118	37	225	8738	16	95	95,33	32	195
5	2	1	534	445	true	0	Exp	compatible	53	bimodal GA	2	S05_Exp_cong_2ndhalf_23_variables.mat	right	455	545	1151	42	230	7942	20	110	97,53	69	380
5	1	1	330	488	true	0	Exp	compatible	54		0	S05_Exp_cong_2ndhalf_24_variables.mat	left	255	580	1237	41	240	8157	17	100	76,10	54	315
5	1	1	378	466	true	0	Exp	compatible	55		0	S05_Exp_cong_2ndhalf_25_variables.mat	left	295	565	1094	39	220	8395	15	85	93,36	32	185
5	1	1	314	515	true	0	Exp	compatible	56		0	S05_Exp_cong_2ndhalf_26_variables.mat	left	240	610	1035	39	235	6355	15	95	74,30	43	260
5	1	1	310	504	true	0	Exp	compatible	57		0	S05_Exp_cong_2ndhalf_27_variables.mat	left	215	615	1064	40	245	6464	12	70	67,70	55	340
5	2	1	461	459	true	0	Exp	compatible	58	bimodal GA	2	S05_Exp_cong_2ndhalf_28_variables.mat	right	380	560	1211	42	235	8325	15	85	128,39	33	190
5	1	1	350	540	true	0	Exp	compatible	59		0	S05_Exp_cong_2ndhalf_29_variables.mat	left	260	650	1243	37	240	8718	18	115	92,28	30	200
5	1	1	421	504	true	0	Exp	compatible	60	bimodal GA	2	S05_Exp_cong_2ndhalf_30_variables.mat	left	340	605	1180	36	220	8299	17	100	63,48	28	170
5	1	2	436	506	true	0	Exp	incompatible	1		0	S05_Exp_incong_1sthalf_01_variables.mat	right	345	615	1028	38	235	6131	14	85	66,81	73	455
5	2	2	317	456	true	0	Exp	incompatible	2		0	S05_Exp_incong_1sthalf_02_variables.mat	left	225	565	1239	40	225	8713	20	115	109,43	65	370
5	1	2	374	436	true	0	Exp	incompatible	3		0	S05_Exp_incong_1sthalf_03_variables.mat	right	280	545	1029	42	230	6391	20	110	71,43	70	385
5	2	2	312	502	true	0	Exp	incompatible	4		0	S05_Exp_incong_1sthalf_04_variables.mat	left	220	610	1240	41	250	7715	17	105	97,61	58	360
5	2	2	366	495	true	0	Exp	incompatible	5		0	S05_Exp_incong_1sthalf_05_variables.mat	left	280	600	1295	41	250	8343	22	130	108,27	56	335
5	2	2	305	477	true	0	Exp	incompatible	6		0	S05_Exp_incong_1sthalf_06_variables.mat	left	215	585	1267	38	225	9072	15	90	103,12	59	345
5	2	2	505	496	true	0	Exp	incompatible	7		0	S05_Exp_incong_1sthalf_07_variables.mat	left	415	605	1295	37	225	8798	13	80	103,42	55	335
5	1	2	325	0	false	2	Exp	incompatible	8		0
5	2	2	392	487	true	0	Exp	incompatible	9		0	S05_Exp_incong_1sthalf_09_variables.mat	left	290	605	1197	38	235	8368	18	105	97,81	63	385
5	2	2	391	501	true	0	Exp	incompatible	10		0	S05_Exp_incong_1sthalf_10_variables.mat	left	305	605	1219	38	230	8596	17	105	97,51	61	370
5	2	2	317	484	true	0	Exp	incompatible	11		0	S05_Exp_incong_1sthalf_11_variables.mat	left	215	600	1231	38	230	8556	17	105	100,69	65	395
5	2	2	440	481	true	0	Exp	incompatible	12		0	S05_Exp_incong_1sthalf_12_variables.mat	left	360	580	1282	39	230	8336	12	70	104,03	59	345
5	2	2	342	502	true	0	Exp	incompatible	13		0	S05_Exp_incong_1sthalf_13_variables.mat	left	255	605	1228	39	235	8531	19	115	102,21	68	410
5	2	2	417	447	true	0	Exp	incompatible	14		0	S05_Exp_incong_1sthalf_14_variables.mat	left	320	560	1309	40	230	9464	20	115	105,46	66	370
5	1	2	364	414	true	0	Exp	incompatible	15		0	S05_Exp_incong_1sthalf_15_variables.mat	right	275	520	1188	42	220	8016	15	80	72,54	71	375
5	1	2	335	0	false	2	Exp	incompatible	16		0
5	1	2	457	391	true	0	Exp	incompatible	17		0	S05_Exp_incong_1sthalf_17_variables.mat	right	350	515	1096	43	225	8047	17	90	74,23	70	365
5	1	2	463	422	true	0	Exp	incompatible	18		0	S05_Exp_incong_1sthalf_18_variables.mat	right	355	545	1087	44	240	7108	19	105	68,66	70	385
5	1	2	430	840	true	0	Exp	incompatible	19	bimodal vel/GA	1	S05_Exp_incong_1sthalf_19_variables.mat	right	335	955	995	24	230	6890	8	75	69,51	82	790
5	2	2	334	493	true	0	Exp	incompatible	20		0	S05_Exp_incong_1sthalf_20_variables.mat	left	250	595	1267	35	210	8757	20	120	98,99	67	400
5	1	2	444	446	true	0	Exp	incompatible	21		0	S05_Exp_incong_1sthalf_21_variables.mat	right	350	560	1070	41	230	7042	15	85	69,58	72	405
5	1	2	380	872	true	0	Exp	incompatible	22	bimodal vel/GA	1	S05_Exp_incong_1sthalf_22_variables.mat	right	295	975	1023	23	225	6908	8	70	74,17	43	425
5	1	2	388	440	true	0	Exp	incompatible	23		0	S05_Exp_incong_1sthalf_23_variables.mat	right	295	550	1084	41	225	7812	13	75	74,60	74	410
5	2	2	395	448	true	0	Exp	incompatible	24		0	S05_Exp_incong_1sthalf_24_variables.mat	left	315	545	1164	44	245	7416	21	115	107,27	68	375
5	2	2	385	481	true	0	Exp	incompatible	25		0	S05_Exp_incong_1sthalf_25_variables.mat	left	290	585	1250	42	245	6911	22	125	110,83	64	375
5	1	2	373	472	true	0	Exp	incompatible	26		0	S05_Exp_incong_1sthalf_26_variables.mat	right	290	575	1115	36	210	7496	15	85	75,09	42	245
5	1	2	465	0	false	2	Exp	incompatible	27		0
5	2	2	533	504	true	0	Exp	incompatible	28		0	S05_Exp_incong_1sthalf_28_variables.mat	left	445	610	1265	35	215	9555	19	120	107,03	60	370
5	2	2	344	479	true	0	Exp	incompatible	29		0	S05_Exp_incong_1sthalf_29_variables.mat	left	260	580	1198	38	220	8479	18	105	118,09	60	350
5	2	2	440	471	true	0	Exp	incompatible	30		0	S05_Exp_incong_1sthalf_30_variables.mat	left	345	580	1148	39	225	7660	16	90	102,30	69	405
5	2	2	407	512	true	0	Exp	incompatible	31		0	S05_Exp_incong_2ndhalf_01_variables.mat	left	305	630	1138	40	250	7715	21	130	106,03	65	410
5	1	2	434	450	true	0	Exp	incompatible	32		0	S05_Exp_incong_2ndhalf_02_variables.mat	right	345	560	1068	40	225	7479	15	85	77,26	68	380
5	2	2	429	475	true	0	Exp	incompatible	33		0	S05_Exp_incong_2ndhalf_03_variables.mat	left	325	600	1155	43	260	6579	19	115	108,31	67	405
5	1	2	435	467	true	0	Exp	incompatible	34		0	S05_Exp_incong_2ndhalf_04_variables.mat	right	350	570	1037	40	230	6583	17	95	68,89	69	400
5	2	2	401	469	true	0	Exp	incompatible	35		0	S05_Exp_incong_2ndhalf_05_variables.mat	left	310	575	1161	38	220	8197	20	115	102,55	69	400
5	1	2	445	453	true	0	Exp	incompatible	36		0	S05_Exp_incong_2ndhalf_06_variables.mat	right	345	570	1028	45	260	6669	17	95	69,85	72	410
5	2	2	542	503	true	0	Exp	incompatible	37		0	S05_Exp_incong_2ndhalf_07_variables.mat	left	460	605	1239	31	190	11101	11	65	100,88	56	345
5	2	2	482	0	false	2	Exp	incompatible	38		0
5	1	2	563	477	true	0	Exp	incompatible	39		0	S05_Exp_incong_2ndhalf_09_variables.mat	right	485	570	1110	36	205	8464	13	70	64,32	72	410
5	1	2	429	463	true	0	Exp	incompatible	40		0	S05_Exp_incong_2ndhalf_10_variables.mat	right	340	570	1078	37	215	7745	13	75	64,14	72	415
5	1	2	412	438	true	0	Exp	incompatible	41		0	S05_Exp_incong_2ndhalf_11_variables.mat	right	315	555	1026	42	235	6915	14	80	65,19	75	420
5	1	2	384	467	true	0	Exp	incompatible	42		0	S05_Exp_incong_2ndhalf_12_variables.mat	right	280	590	1068	35	210	8753	13	75	67,25	71	425
5	1	2	352	417	true	0	Exp	incompatible	43		0	S05_Exp_incong_2ndhalf_13_variables.mat	right	255	530	1145	43	230	7558	21	115	75,95	71	380
5	1	2	350	409	true	0	Exp	incompatible	44		0	S05_Exp_incong_2ndhalf_14_variables.mat	right	260	520	1053	43	225	7036	14	75	74,04	68	360
5	1	2	489	453	true	0	Exp	incompatible	45		0	S05_Exp_incong_2ndhalf_15_variables.mat	right	400	560	1097	42	240	6211	21	120	73,01	71	400
5	1	2	390	444	true	0	Exp	incompatible	46		0	S05_Exp_incong_2ndhalf_16_variables.mat	right	300	550	1016	44	245	6057	14	80	68,95	71	395
5	2	2	435	474	true	0	Exp	incompatible	47		0	S05_Exp_incong_2ndhalf_17_variables.mat	left	325	600	1168	39	240	7361	22	130	109,57	63	380
5	2	2	427	446	true	0	Exp	incompatible	48		0	S05_Exp_incong_2ndhalf_18_variables.mat	left	335	555	1243	39	220	8026	17	95	106,60	68	380
5	1	2	420	531	true	0	Exp	incompatible	49		0	S05_Exp_incong_2ndhalf_19_variables.mat	right	335	630	1155	35	220	7885	16	100	69,04	67	425
5	2	2	533	538	true	0	Exp	incompatible	50		0	S05_Exp_incong_2ndhalf_20_variables.mat	left	445	640	1392	31	195	9992	18	115	99,04	61	395
5	1	2	527	492	true	0	Exp	incompatible	51		0	S05_Exp_incong_2ndhalf_21_variables.mat	right	445	595	1150	37	220	8706	15	90	85,41	39	235
5	2	2	442	498	true	0	Exp	incompatible	52		0	S05_Exp_incong_2ndhalf_22_variables.mat	left	360	600	1298	35	210	9954	17	105	107,12	60	360
5	1	2	483	498	true	0	Exp	incompatible	53		0	S05_Exp_incong_2ndhalf_23_variables.mat	right	395	605	1139	38	230	7036	20	120	66,11	71	435
5	1	2	498	517	true	0	Exp	incompatible	54		0	S05_Exp_incong_2ndhalf_24_variables.mat	right	425	610	1144	33	205	8846	9	50	68,41	68	420
5	2	2	521	540	true	0	Exp	incompatible	55		0	S05_Exp_incong_2ndhalf_25_variables.mat	left	440	640	1206	30	195	8807	14	90	110,44	50	325
5	2	2	445	496	true	0	Exp	incompatible	56		0	S05_Exp_incong_2ndhalf_26_variables.mat	left	355	605	1178	37	225	8634	21	125	115,43	61	370
5	1	2	437	459	true	0	Exp	incompatible	57		0	S05_Exp_incong_2ndhalf_27_variables.mat	right	340	570	1213	39	220	7446	17	95	69,01	74	425
5	2	2	472	492	true	0	Exp	incompatible	58		0	S05_Exp_incong_2ndhalf_28_variables.mat	left	380	600	1297	36	215	9586	19	115	105,00	57	345
5	2	2	503	510	true	0	Exp	incompatible	59		0	S05_Exp_incong_2ndhalf_29_variables.mat	left	400	625	1138	35	220	8310	16	100	93,04	65	410
5	1	2	469	497	true	0	Exp	incompatible	60		0	S05_Exp_incong_2ndhalf_30_variables.mat	right	385	595	1137	37	220	7686	16	95	80,08	40	235
6	1	1	324	0	false	2	Exp	compatible	1		0
6	1	1	379	0	false	2	Exp	compatible	2		0
6	1	1	458	504	true	0	Exp	compatible	3		0	S06_Exp_cong_1sthalf_03_variables.mat	left	360	620	1121	41	255	6790	20	125	69,30	68	425
6	2	1	415	514	true	0	Exp	compatible	4		0	S06_Exp_cong_1sthalf_04_variables.mat	right	330	615	1074	41	250	8512	13	80	100,41	71	445
6	2	1	408	528	true	0	Exp	compatible	5		0	S06_Exp_cong_1sthalf_05_variables.mat	right	295	660	1128	42	275	6222	22	145	96,92	62	410
6	1	1	474	768	true	0	Exp	compatible	6	bimodal vel/GA	1	S06_Exp_cong_1sthalf_06_variables.mat	left	380	880	1198	29	255	6558	15	130	70,04	47	410
6	1	1	407	529	true	0	Exp	compatible	7		0	S06_Exp_cong_1sthalf_07_variables.mat	left	315	640	1132	38	245	7215	19	120	65,60	65	420
6	2	1	372	550	true	0	Exp	compatible	8		0	S06_Exp_cong_1sthalf_08_variables.mat	right	280	660	1206	38	250	7738	18	115	100,47	58	385
6	1	1	333	509	true	0	Exp	compatible	9		0	S06_Exp_cong_1sthalf_09_variables.mat	left	245	615	1104	38	235	6715	19	115	62,71	66	410
6	2	1	398	539	true	0	Exp	compatible	10		0	S06_Exp_cong_1sthalf_10_variables.mat	right	315	640	1203	37	240	8250	15	95	98,59	61	390
6	2	1	363	519	true	0	Exp	compatible	11		0	S06_Exp_cong_1sthalf_11_variables.mat	right	270	635	1193	39	250	7746	19	120	98,96	59	380
6	1	1	423	554	true	0	Exp	compatible	12		0	S06_Exp_cong_1sthalf_12_variables.mat	left	320	675	1092	38	255	6763	22	145	64,76	68	465
6	2	1	460	522	true	0	Exp	compatible	13		0	S06_Exp_cong_1sthalf_13_variables.mat	right	380	620	1244	38	240	8084	17	105	95,01	60	375
6	2	1	547	540	true	0	Exp	compatible	14		0	S06_Exp_cong_1sthalf_14_variables.mat	right	470	635	1248	36	230	8968	18	115	91,93	56	355
6	2	1	387	561	true	0	Exp	compatible	15		0	S06_Exp_cong_1sthalf_15_variables.mat	right	295	670	1133	38	255	7001	17	110	97,40	62	420
6	2	1	458	513	true	0	Exp	compatible	16		0	S06_Exp_cong_1sthalf_16_variables.mat	right	355	635	1140	42	265	7064	21	130	95,43	62	395
6	2	1	383	489	true	0	Exp	compatible	17		0	S06_Exp_cong_1sthalf_17_variables.mat	right	290	600	1163	40	240	7012	17	105	98,79	66	400
6	1	1	467	570	true	0	Exp	compatible	18		0	S06_Exp_cong_1sthalf_18_variables.mat	left	370	685	1090	39	265	5691	18	120	61,42	68	470
6	1	1	476	549	true	0	Exp	compatible	19		0	S06_Exp_cong_1sthalf_19_variables.mat	left	385	660	1172	36	240	7825	14	90	64,39	62	410
6	2	1	368	0	false	2	Exp	compatible	20		0
6	2	1	391	640	true	0	Exp	compatible	21		0	S06_Exp_cong_1sthalf_21_variables.mat	right	300	750	1156	32	240	7390	12	90	94,00	52	390
6	2	1	416	495	true	0	Exp	compatible	22		0	S06_Exp_cong_1sthalf_22_variables.mat	right	315	615	1114	44	275	6418	21	125	94,37	68	420
6	1	1	475	609	true	0	Exp	compatible	23		0	S06_Exp_cong_1sthalf_23_variables.mat	left	375	725	1056	34	245	5767	14	100	63,58	60	435
6	2	1	396	478	true	0	Exp	compatible	24		0	S06_Exp_cong_1sthalf_24_variables.mat	right	310	585	1154	44	260	6618	19	110	97,06	70	415
6	2	1	433	493	true	0	Exp	compatible	25		0	S06_Exp_cong_1sthalf_25_variables.mat	right	340	605	1197	40	240	8553	18	105	98,56	62	375
6	2	1	400	526	true	0	Exp	compatible	26		0	S06_Exp_cong_1sthalf_26_variables.mat	right	305	640	1161	39	250	7501	17	110	99,47	64	410
6	2	1	478	524	true	0	Exp	compatible	27		0	S06_Exp_cong_1sthalf_27_variables.mat	right	390	630	1187	37	235	8675	16	105	95,54	59	375
6	1	1	378	626	true	0	Exp	compatible	28		0	S06_Exp_cong_1sthalf_28_variables.mat	left	300	720	1097	34	240	7190	11	80	66,51	59	425
6	1	1	371	559	true	0	Exp	compatible	29		0	S06_Exp_cong_1sthalf_29_variables.mat	left	265	685	1115	39	270	5794	22	150	64,90	67	465
6	1	1	451	532	true	0	Exp	compatible	30		0	S06_Exp_cong_1sthalf_30_variables.mat	left	355	645	1174	40	260	6212	17	105	65,22	61	395
6	1	1	396	619	true	0	Exp	compatible	31		0	S06_Exp_cong_2ndhalf_01_variables.mat	left	295	735	1061	32	240	6817	13	95	63,99	60	440
6	2	1	326	496	true	0	Exp	compatible	32		0	S06_Exp_cong_2ndhalf_02_variables.mat	right	235	600	1127	40	240	6803	17	105	96,69	67	405
6	1	1	423	583	true	0	Exp	compatible	33		0	S06_Exp_cong_2ndhalf_03_variables.mat	left	315	705	1087	36	255	6066	19	135	64,19	66	470
6	2	1	598	467	true	0	Exp	compatible	34		0	S06_Exp_cong_2ndhalf_04_variables.mat	right	500	585	1331	44	255	8704	24	145	93,54	61	360
6	2	1	434	471	true	0	Exp	compatible	35		0	S06_Exp_cong_2ndhalf_05_variables.mat	right	345	575	1190	43	250	7385	20	115	97,63	63	365
6	1	1	570	605	true	0	Exp	compatible	36		0	S06_Exp_cong_2ndhalf_06_variables.mat	left	480	715	1158	32	225	8208	14	100	67,14	62	450
6	1	1	439	541	true	0	Exp	compatible	37		0	S06_Exp_cong_2ndhalf_07_variables.mat	left	345	650	1061	37	245	7400	14	90	64,14	61	400
6	1	1	493	567	true	0	Exp	compatible	38		0	S06_Exp_cong_2ndhalf_08_variables.mat	left	400	680	1145	37	255	6834	20	135	67,72	67	455
6	2	1	432	510	true	0	Exp	compatible	39		0	S06_Exp_cong_2ndhalf_09_variables.mat	right	320	640	1255	40	255	7725	21	135	100,24	61	390
6	1	1	435	561	true	0	Exp	compatible	40		0	S06_Exp_cong_2ndhalf_10_variables.mat	left	330	685	1124	37	255	6594	21	145	70,62	59	405
6	1	1	413	548	true	0	Exp	compatible	41		0	S06_Exp_cong_2ndhalf_11_variables.mat	left	315	665	1071	36	240	6945	20	130	68,74	61	410
6	2	1	412	464	true	0	Exp	compatible	42		0	S06_Exp_cong_2ndhalf_12_variables.mat	right	320	575	1198	41	240	7595	21	120	95,92	64	370
6	1	1	464	513	true	0	Exp	compatible	43		0	S06_Exp_cong_2ndhalf_13_variables.mat	left	360	635	1115	37	235	7379	15	95	68,67	69	440
6	2	1	419	546	true	0	Exp	compatible	44		0	S06_Exp_cong_2ndhalf_14_variables.mat	right	330	655	1170	35	230	8382	15	95	93,86	59	385
6	1	1	374	558	true	0	Exp	compatible	45		0	S06_Exp_cong_2ndhalf_15_variables.mat	left	285	665	1091	34	225	7550	17	110	67,60	61	410
6	1	1	427	522	true	0	Exp	compatible	46		0	S06_Exp_cong_2ndhalf_16_variables.mat	left	330	640	1119	37	240	7428	18	115	68,85	65	420
6	1	1	495	595	true	0	Exp	compatible	47		0	S06_Exp_cong_2ndhalf_17_variables.mat	left	385	720	1080	36	255	5778	9	65	67,68	58	420
6	1	1	446	531	true	0	Exp	compatible	48		0	S06_Exp_cong_2ndhalf_18_variables.mat	left	355	640	1044	39	250	6006	20	125	67,88	69	445
6	1	1	402	492	true	0	Exp	compatible	49		0	S06_Exp_cong_2ndhalf_19_variables.mat	left	305	605	1164	37	225	7446	17	105	71,14	67	405
6	2	1	464	519	true	0	Exp	compatible	50		0	S06_Exp_cong_2ndhalf_20_variables.mat	right	370	635	1193	39	245	7752	19	120	97,42	64	410
6	1	1	525	592	true	0	Exp	compatible	51		0	S06_Exp_cong_2ndhalf_21_variables.mat	left	435	700	1189	31	215	8405	16	110	68,87	52	365
6	2	1	457	482	true	0	Exp	compatible	52		0	S06_Exp_cong_2ndhalf_22_variables.mat	right	365	590	1284	37	215	9958	17	100	100,07	56	335
6	2	1	378	541	true	0	Exp	compatible	53		0	S06_Exp_cong_2ndhalf_23_variables.mat	right	295	645	1291	32	205	9936	15	100	95,97	56	360
6	2	1	451	504	true	0	Exp	compatible	54		0	S06_Exp_cong_2ndhalf_24_variables.mat	right	350	620	1074	41	255	6509	18	110	98,71	63	395
6	2	1	412	586	true	0	Exp	compatible	55		0	S06_Exp_cong_2ndhalf_25_variables.mat	right	315	700	1136	33	235	7778	14	100	98,73	63	440
6	1	1	437	607	true	0	Exp	compatible	56		0	S06_Exp_cong_2ndhalf_26_variables.mat	left	330	730	1144	33	245	7126	17	125	68,16	54	395
6	1	1	492	534	true	0	Exp	compatible	57		0	S06_Exp_cong_2ndhalf_27_variables.mat	left	395	650	1099	37	240	6936	19	120	71,45	66	435
6	2	1	428	575	true	0	Exp	compatible	58		0	S06_Exp_cong_2ndhalf_28_variables.mat	right	330	690	1155	34	235	7585	16	105	90,98	57	395
6	2	1	454	524	true	0	Exp	compatible	59		0	S06_Exp_cong_2ndhalf_29_variables.mat	right	355	640	1231	38	245	8448	18	115	97,26	61	395
6	1	1	412	628	true	0	Exp	compatible	60		0	S06_Exp_cong_2ndhalf_30_variables.mat	left	325	730	1061	31	230	7371	15	105	63,31	56	410
6	1	2	492	1035	true	0	Exp	incompatible	1	bimodal vel/GA	1	S06_Exp_incong_1sthalf_01_variables.mat	right	400	1145	1050	21	230	7191	11	115	81,76	82	940
6	1	2	476	536	true	0	Exp	incompatible	2		0	S06_Exp_incong_1sthalf_02_variables.mat	right	390	645	1145	37	240	7943	16	105	67,70	66	425
6	2	2	432	644	true	0	Exp	incompatible	3		0	S06_Exp_incong_1sthalf_03_variables.mat	left	335	760	1277	33	250	7236	20	150	95,57	56	425
6	1	2	517	593	true	0	Exp	incompatible	4		0	S06_Exp_incong_1sthalf_04_variables.mat	right	430	700	1127	34	240	7769	16	110	69,58	64	450
6	1	2	434	605	true	0	Exp	incompatible	5		0	S06_Exp_incong_1sthalf_05_variables.mat	right	350	705	1193	32	220	9119	13	85	66,79	58	415
6	2	2	490	586	true	0	Exp	incompatible	6		0	S06_Exp_incong_1sthalf_06_variables.mat	left	395	700	1297	36	255	8299	20	140	88,19	67	470
6	2	2	520	637	true	0	Exp	incompatible	7		0	S06_Exp_incong_1sthalf_07_variables.mat	left	415	755	1216	32	240	6805	20	150	95,76	65	490
6	1	2	440	531	true	0	Exp	incompatible	8		0	S06_Exp_incong_1sthalf_08_variables.mat	right	345	645	1204	39	250	7187	19	120	68,93	64	415
6	1	2	472	0	false	2	Exp	incompatible	9		0
6	2	2	480	582	true	0	Exp	incompatible	10		0	S06_Exp_incong_1sthalf_10_variables.mat	left	380	700	1227	39	270	6532	20	140	90,33	66	465
6	2	2	584	620	true	0	Exp	incompatible	11		0	S06_Exp_incong_1sthalf_11_variables.mat	left	505	715	1216	36	260	6878	21	150	97,95	63	450
6	1	2	614	565	true	0	Exp	incompatible	12		0	S06_Exp_incong_1sthalf_12_variables.mat	right	520	675	1184	39	260	7827	16	110	65,78	70	475
6	1	2	594	581	true	0	Exp	incompatible	13		0	S06_Exp_incong_1sthalf_13_variables.mat	right	520	675	1185	35	235	8250	16	110	75,04	56	380
6	1	2	462	539	true	0	Exp	incompatible	14		0	S06_Exp_incong_1sthalf_14_variables.mat	right	320	700	1228	44	310	7842	27	190	65,96	63	440
6	1	2	398	619	true	0	Exp	incompatible	15		0	S06_Exp_incong_1sthalf_15_variables.mat	right	300	735	1151	35	255	6342	16	115	71,13	59	435
6	1	2	396	562	true	0	Exp	incompatible	16		0	S06_Exp_incong_1sthalf_16_variables.mat	right	305	670	1195	35	235	7992	16	105	66,02	65	435
6	2	2	470	576	true	0	Exp	incompatible	17		0	S06_Exp_incong_1sthalf_17_variables.mat	left	370	695	1219	38	265	7382	21	145	96,35	71	495
6	1	2	399	639	true	0	Exp	incompatible	18		0	S06_Exp_incong_1sthalf_18_variables.mat	right	295	760	1085	37	280	5451	17	130	66,05	65	495
6	1	2	355	586	true	0	Exp	incompatible	19		0	S06_Exp_incong_1sthalf_19_variables.mat	right	275	680	1237	37	250	8284	15	105	68,23	61	415
6	1	2	438	571	true	0	Exp	incompatible	20		0	S06_Exp_incong_1sthalf_20_variables.mat	right	360	665	1160	32	215	9410	13	90	71,81	62	415
6	2	2	474	655	true	0	Exp	incompatible	21		0	S06_Exp_incong_1sthalf_21_variables.mat	left	380	765	1249	32	240	7309	8	60	99,93	57	440
6	1	2	332	602	true	0	Exp	incompatible	22		0	S06_Exp_incong_1sthalf_22_variables.mat	right	240	710	1152	35	250	7027	15	105	70,69	61	435
6	2	2	469	572	true	0	Exp	incompatible	23		0	S06_Exp_incong_1sthalf_23_variables.mat	left	365	690	1358	35	245	9082	22	150	96,30	73	505
6	1	2	467	575	true	0	Exp	incompatible	24		0	S06_Exp_incong_1sthalf_24_variables.mat	right	375	685	1168	39	270	5534	24	165	67,35	66	455
6	1	2	402	610	true	0	Exp	incompatible	25		0	S06_Exp_incong_1sthalf_25_variables.mat	right	315	715	1188	35	250	6901	16	115	69,88	58	420
6	1	2	421	591	true	0	Exp	incompatible	26		0	S06_Exp_incong_1sthalf_26_variables.mat	right	335	695	1172	34	240	7881	14	100	67,41	60	420
6	2	2	481	666	true	0	Exp	incompatible	27		0	S06_Exp_incong_1sthalf_27_variables.mat	left	390	775	1329	30	230	9481	16	125	101,85	56	435
6	1	2	438	578	true	0	Exp	incompatible	28		0	S06_Exp_incong_1sthalf_28_variables.mat	right	360	675	1265	32	220	8373	15	105	73,03	60	405
6	2	2	584	678	true	0	Exp	incompatible	29		0	S06_Exp_incong_1sthalf_29_variables.mat	left	495	785	1423	27	215	9987	16	125	102,09	54	425
6	1	2	451	608	true	0	Exp	incompatible	30		0	S06_Exp_incong_1sthalf_30_variables.mat	right	375	700	1278	24	170	12198	12	80	70,91	57	405
6	1	2	623	0	false	2	Exp	incompatible	31		0
6	2	2	565	570	true	0	Exp	incompatible	32		0	S06_Exp_incong_2ndhalf_02_variables.mat	left	475	675	1371	32	215	8992	16	110	101,82	57	385
6	1	2	511	579	true	0	Exp	incompatible	33		0	S06_Exp_incong_2ndhalf_03_variables.mat	right	440	670	1154	33	220	8882	14	95	68,68	68	455
6	2	2	475	636	true	0	Exp	incompatible	34		0	S06_Exp_incong_2ndhalf_04_variables.mat	left	385	745	1312	29	220	9408	13	95	98,95	58	435
6	2	2	569	576	true	0	Exp	incompatible	35		0	S06_Exp_incong_2ndhalf_05_variables.mat	left	475	685	1371	35	240	8790	21	140	97,94	61	420
6	2	2	466	558	true	0	Exp	incompatible	36		0	S06_Exp_incong_2ndhalf_06_variables.mat	left	370	670	1351	36	245	8081	21	140	95,71	59	395
6	2	2	503	622	true	0	Exp	incompatible	37		0	S06_Exp_incong_2ndhalf_07_variables.mat	left	395	745	1297	35	260	7953	16	120	93,59	61	455
6	2	2	448	666	true	0	Exp	incompatible	38		0	S06_Exp_incong_2ndhalf_08_variables.mat	left	355	775	1268	28	220	9822	16	120	88,99	62	480
6	1	2	458	591	true	0	Exp	incompatible	39		0	S06_Exp_incong_2ndhalf_09_variables.mat	right	365	705	1229	33	235	8098	17	115	70,12	62	440
6	1	2	425	728	true	0	Exp	incompatible	40		0	S06_Exp_incong_2ndhalf_10_variables.mat	right	340	830	1174	27	225	8049	12	95	63,96	44	365
6	2	2	418	721	true	0	Exp	incompatible	41		0	S06_Exp_incong_2ndhalf_11_variables.mat	left	320	835	1211	29	240	7393	13	105	97,11	55	455
6	1	2	677	595	true	0	Exp	incompatible	42		0	S06_Exp_incong_2ndhalf_12_variables.mat	right	585	705	1118	35	245	7403	16	110	66,41	62	440
6	2	2	508	0	false	2	Exp	incompatible	43		0
6	2	2	458	624	true	0	Exp	incompatible	44		0	S06_Exp_incong_2ndhalf_14_variables.mat	left	365	735	1232	32	230	7903	17	125	96,39	64	470
6	2	2	431	637	true	0	Exp	incompatible	45		0	S06_Exp_incong_2ndhalf_15_variables.mat	left	335	750	1244	32	235	8161	17	125	95,21	57	430
6	2	2	699	630	true	0	Exp	incompatible	46		0	S06_Exp_incong_2ndhalf_16_variables.mat	left	600	745	1216	32	240	7219	9	60	92,85	59	445
6	1	2	463	588	true	0	Exp	incompatible	47		0	S06_Exp_incong_2ndhalf_17_variables.mat	right	370	695	1099	35	245	6859	15	105	67,45	62	430
6	1	2	644	545	true	0	Exp	incompatible	48		0	S06_Exp_incong_2ndhalf_18_variables.mat	right	560	645	1096	35	230	8306	15	95	66,85	73	475
6	2	2	488	712	true	0	Exp	incompatible	49		0	S06_Exp_incong_2ndhalf_19_variables.mat	left	395	820	1249	28	230	7942	16	130	97,15	52	425
6	2	2	460	631	true	0	Exp	incompatible	50		0	S06_Exp_incong_2ndhalf_20_variables.mat	left	355	755	1302	32	245	7501	11	85	96,29	59	450
6	2	2	574	631	true	0	Exp	incompatible	51		0	S06_Exp_incong_2ndhalf_21_variables.mat	left	485	740	1299	33	245	8723	17	120	95,03	58	435
6	2	2	451	555	true	0	Exp	incompatible	52		0	S06_Exp_incong_2ndhalf_22_variables.mat	left	360	665	1334	35	230	8459	20	130	94,94	66	440
6	2	2	452	543	true	0	Exp	incompatible	53		0	S06_Exp_incong_2ndhalf_23_variables.mat	left	355	660	1311	34	225	8595	16	105	97,42	64	425
6	2	2	493	592	true	0	Exp	incompatible	54		0	S06_Exp_incong_2ndhalf_24_variables.mat	left	400	700	1410	31	215	10398	17	115	94,68	60	425
6	2	2	370	673	true	0	Exp	incompatible	55		0	S06_Exp_incong_2ndhalf_25_variables.mat	left	275	785	1322	30	235	8606	14	110	97,41	55	435
6	1	2	373	586	true	0	Exp	incompatible	56		0	S06_Exp_incong_2ndhalf_26_variables.mat	right	280	695	1133	34	235	6827	14	100	65,71	65	455
6	2	2	350	574	true	0	Exp	incompatible	57		0	S06_Exp_incong_2ndhalf_27_variables.mat	left	255	690	1282	33	225	7711	15	100	95,77	64	445
6	1	2	422	0	false	2	Exp	incompatible	58		0
6	2	2	456	578	true	0	Exp	incompatible	59		0	S06_Exp_incong_2ndhalf_29_variables.mat	left	370	685	1255	34	230	8844	17	115	93,72	63	435
6	1	2	409	569	true	0	Exp	incompatible	60		0	S06_Exp_incong_2ndhalf_30_variables.mat	right	320	675	1197	35	235	7930	16	110	67,84	62	420
7	1	1	273	785	true	0	Exp	compatible	1		0	S07_Exp_Cong_1sthalf_01_variables.mat	left	180	895	928	26	235	5512	9	75	74,02	65	585
7	2	1	425	533	true	0	Exp	compatible	2		0	S07_Exp_Cong_1sthalf_02_variables.mat	right	320	655	1191	36	235	8221	19	125	101,09	62	410
7	2	1	366	511	true	0	Exp	compatible	3		0	S07_Exp_Cong_1sthalf_03_variables.mat	right	260	635	1258	36	230	8808	17	105	93,41	62	395
7	1	1	382	643	true	0	Exp	compatible	4		0	S07_Exp_Cong_1sthalf_04_variables.mat	left	310	735	1140	30	220	9720	10	75	76,35	57	415
7	2	1	420	523	true	0	Exp	compatible	5		0	S07_Exp_Cong_1sthalf_05_variables.mat	right	335	625	1235	37	230	8564	13	85	103,57	57	355
7	1	1	456	0	false	2	Exp	compatible	6		0
7	1	1	0	0	false	1	Exp	compatible	7		0
7	2	1	283	0	false	2	Exp	compatible	8		0
7	1	1	405	547	true	0	Exp	compatible	9		0	S07_Exp_Cong_1sthalf_09_variables.mat	left	325	640	1174	36	235	8224	11	70	76,23	68	435
7	1	1	436	466	true	0	Exp	compatible	10		0	S07_Exp_Cong_1sthalf_10_variables.mat	left	370	550	1474	34	190	13252	13	70	83,81	63	350
7	2	1	391	0	false	2	Exp	compatible	11		0
7	2	1	455	531	true	0	Exp	compatible	12		0	S07_Exp_Cong_1sthalf_12_variables.mat	right	370	635	1244	31	200	10826	13	80	93,71	52	335
7	1	1	393	657	true	0	Exp	compatible	13		0	S07_Exp_Cong_1sthalf_13_variables.mat	left	310	755	1274	25	185	11554	10	70	73,92	44	335
7	2	1	248	488	true	0	Exp	compatible	14		0	S07_Exp_Cong_1sthalf_14_variables.mat	right	170	585	1160	43	255	6562	16	90	89,29	65	385
7	2	1	396	510	true	0	Exp	compatible	15		0	S07_Exp_Cong_1sthalf_15_variables.mat	right	305	620	1103	35	220	7825	15	90	90,99	62	385
7	2	1	401	514	true	0	Exp	compatible	16		0	S07_Exp_Cong_1sthalf_16_variables.mat	right	305	625	1011	35	220	7223	13	80	90,68	61	380
7	1	1	336	622	true	0	Exp	compatible	17		0	S07_Exp_Cong_1sthalf_17_variables.mat	left	245	730	1144	31	230	7873	13	95	77,48	57	415
7	1	1	365	645	true	0	Exp	compatible	18		0	S07_Exp_Cong_1sthalf_18_variables.mat	left	280	750	1129	29	220	7204	14	100	72,95	53	400
7	1	1	413	550	true	0	Exp	compatible	19		0	S07_Exp_Cong_1sthalf_19_variables.mat	left	335	650	1187	37	240	7063	13	85	74,80	67	440
7	1	1	426	541	true	0	Exp	compatible	20		0	S07_Exp_Cong_1sthalf_20_variables.mat	left	330	655	1263	30	195	11258	13	85	75,78	55	365
7	1	1	454	540	true	0	Exp	compatible	21		0	S07_Exp_Cong_1sthalf_21_variables.mat	left	365	650	1240	35	225	8770	14	90	71,79	66	435
7	1	1	473	538	true	0	Exp	compatible	22		0	S07_Exp_Cong_1sthalf_22_variables.mat	left	370	660	1184	35	235	7789	16	105	68,00	69	460
7	2	1	498	746	true	0	Exp	compatible	23		0	S07_Exp_Cong_1sthalf_23_variables.mat	right	410	855	1132	21	180	9236	8	65	90,86	47	405
7	1	1	388	653	true	0	Exp	compatible	24		0	S07_Exp_Cong_1sthalf_24_variables.mat	left	290	765	1075	31	235	7587	7	55	71,00	65	500
7	1	1	359	646	true	0	Exp	compatible	25		0	S07_Exp_Cong_1sthalf_25_variables.mat	left	270	755	1126	29	215	8004	12	85	70,54	56	425
7	1	1	389	576	true	0	Exp	compatible	26		0	S07_Exp_Cong_1sthalf_26_variables.mat	left	270	710	1164	38	270	7140	20	145	70,76	59	425
7	1	1	463	593	true	0	Exp	compatible	27		0	S07_Exp_Cong_1sthalf_27_variables.mat	left	375	695	1164	33	230	8548	13	90	74,13	63	440
7	2	1	487	639	true	0	Exp	compatible	28		0	S07_Exp_Cong_1sthalf_28_variables.mat	right	390	750	1085	26	195	8766	13	95	89,25	59	445
7	1	1	383	670	true	0	Exp	compatible	29		0	S07_Exp_Cong_1sthalf_29_variables.mat	left	280	790	1122	33	265	6660	14	105	73,50	64	505
7	1	1	403	564	true	0	Exp	compatible	30		0	S07_Exp_Cong_1sthalf_30_variables.mat	left	320	665	1174	32	215	8647	13	90	67,85	61	410
7	2	1	515	497	true	0	Exp	compatible	31		0	S07_Exp_Cong_2ndhalf_01_variables.mat	right	415	615	1129	38	235	7719	19	115	98,23	60	375
7	1	1	382	0	false	2	Exp	compatible	32		0
7	2	1	416	510	true	0	Exp	compatible	33		0	S07_Exp_Cong_2ndhalf_03_variables.mat	right	325	620	964	35	220	7560	10	60	97,82	63	395
7	2	1	484	535	true	0	Exp	compatible	34		0	S07_Exp_Cong_2ndhalf_04_variables.mat	right	390	650	1199	34	225	8728	17	105	87,63	62	405
7	1	1	386	0	false	2	Exp	compatible	35		0
7	1	1	439	557	true	0	Exp	compatible	36		0	S07_Exp_Cong_2ndhalf_06_variables.mat	left	350	665	1222	38	250	7781	14	95	66,55	64	425
7	2	1	487	616	true	0	Exp	compatible	37		0	S07_Exp_Cong_2ndhalf_07_variables.mat	right	395	725	1170	27	195	9711	11	80	96,08	45	330
7	2	1	549	519	true	0	Exp	compatible	38		0	S07_Exp_Cong_2ndhalf_08_variables.mat	right	410	675	1198	42	285	7950	25	170	96,37	61	415
7	2	1	511	586	true	0	Exp	compatible	39		0	S07_Exp_Cong_2ndhalf_09_variables.mat	right	410	705	1091	32	230	6897	16	115	101,28	47	335
7	2	1	422	664	true	0	Exp	compatible	40	bimodal vel	1	S07_Exp_Cong_2ndhalf_10_variables.mat	right	325	775	876	61	480	7420	48	370	102,81	71	555
7	1	1	341	659	true	0	Exp	compatible	41		0	S07_Exp_Cong_2ndhalf_11_variables.mat	left	260	755	1352	28	210	10081	13	95	70,99	47	355
7	2	1	412	0	false	2	Exp	compatible	42		0
7	1	1	348	580	true	0	Exp	compatible	43		0	S07_Exp_Cong_2ndhalf_13_variables.mat	left	265	685	1214	30	210	10674	11	75	67,25	56	385
7	1	1	398	581	true	0	Exp	compatible	44		0	S07_Exp_Cong_2ndhalf_14_variables.mat	left	305	690	1293	31	210	9744	14	95	66,10	58	400
7	1	1	421	543	true	0	Exp	compatible	45		0	S07_Exp_Cong_2ndhalf_15_variables.mat	left	320	660	1212	36	240	7256	17	115	65,86	62	415
7	2	1	445	483	true	0	Exp	compatible	46		0	S07_Exp_Cong_2ndhalf_16_variables.mat	right	350	595	1218	34	205	9879	16	95	93,62	54	325
7	2	1	470	459	true	0	Exp	compatible	47		0	S07_Exp_Cong_2ndhalf_17_variables.mat	right	380	570	1225	39	225	7990	17	95	97,47	58	335
7	2	1	406	456	true	0	Exp	compatible	48		0	S07_Exp_Cong_2ndhalf_18_variables.mat	right	315	565	1173	37	210	9437	14	80	85,78	62	355
7	2	1	405	470	true	0	Exp	compatible	49		0	S07_Exp_Cong_2ndhalf_19_variables.mat	right	290	600	1349	35	210	11113	19	115	93,45	60	365
7	1	1	369	737	true	0	Exp	compatible	50	bimodal vel/GA	1	S07_Exp_Cong_2ndhalf_20_variables.mat	left	280	845	1284	26	215	9497	10	85	70,74	33	280
7	2	1	384	518	true	0	Exp	compatible	51		0	S07_Exp_Cong_2ndhalf_21_variables.mat	right	295	625	1319	29	180	12719	14	85	95,12	50	315
7	1	1	309	580	true	0	Exp	compatible	52		0	S07_Exp_Cong_2ndhalf_22_variables.mat	left	245	660	1248	29	190	11142	10	65	65,67	54	360
7	2	1	0	0	false	1	Exp	compatible	53		0
7	2	1	421	467	true	0	Exp	compatible	54		0	S07_Exp_Cong_2ndhalf_24_variables.mat	right	320	585	1237	33	195	10682	17	100	98,95	59	350
7	2	1	439	520	true	0	Exp	compatible	55		0	S07_Exp_Cong_2ndhalf_25_variables.mat	right	325	655	1206	34	225	8959	18	115	90,25	58	380
7	1	1	444	560	true	0	Exp	compatible	56		0	S07_Exp_Cong_2ndhalf_26_variables.mat	left	355	665	1232	34	230	8038	15	100	79,52	56	375
7	1	1	385	0	false	4	Exp	compatible	57		0
7	2	1	345	476	true	0	Exp	compatible	58		0	S07_Exp_Cong_2ndhalf_28_variables.mat	right	250	590	1165	34	200	9729	16	95	87,97	62	370
7	2	1	422	417	true	0	Exp	compatible	59		0	S07_Exp_Cong_2ndhalf_29_variables.mat	right	325	530	1217	37	200	9598	19	105	90,28	63	335
7	2	1	421	457	true	0	Exp	compatible	60		0	S07_Exp_Cong_2ndhalf_30_variables.mat	right	325	570	1195	33	185	11324	16	90	85,18	57	325
7	1	2	519	0	false	2	Exp	incompatible	1		0
7	1	2	434	532	true	0	Exp	incompatible	2		0	S07_Exp_incong_1sthalf_02_variables.mat	right	330	650	1091	34	225	7958	19	120	72,46	61	395
7	1	2	409	523	true	0	Exp	incompatible	3		0	S07_Exp_incong_1sthalf_03_variables.mat	right	315	635	1119	32	205	8373	15	95	62,67	61	385
7	2	2	355	703	true	0	Exp	incompatible	4		0	S07_Exp_incong_1sthalf_04_variables.mat	left	275	800	1266	28	225	9919	10	75	86,07	53	425
7	2	2	622	507	true	0	Exp	incompatible	5		0	S07_Exp_incong_1sthalf_05_variables.mat	left	540	605	1379	34	210	10144	14	85	91,64	59	360
7	2	2	409	527	true	0	Exp	incompatible	6		0	S07_Exp_incong_1sthalf_06_variables.mat	left	320	635	1331	37	235	8398	17	110	92,75	55	350
7	2	2	515	570	true	0	Exp	incompatible	7		0	S07_Exp_incong_1sthalf_07_variables.mat	left	450	655	1341	34	225	10046	12	80	91,57	54	355
7	2	2	377	646	true	0	Exp	incompatible	8		0	S07_Exp_incong_1sthalf_08_variables.mat	left	300	740	1231	29	220	9826	10	70	94,60	58	435
7	2	2	376	483	true	0	Exp	incompatible	9		0	S07_Exp_incong_1sthalf_09_variables.mat	left	280	595	1280	38	230	8052	15	90	87,94	66	395
7	2	2	398	493	true	0	Exp	incompatible	10		0	S07_Exp_incong_1sthalf_10_variables.mat	left	325	585	1362	38	220	8835	15	90	84,27	64	380
7	2	2	511	478	true	0	Exp	incompatible	11		0	S07_Exp_incong_1sthalf_11_variables.mat	left	430	575	1335	37	215	9418	15	90	92,23	64	370
7	1	2	391	472	true	0	Exp	incompatible	12		0	S07_Exp_incong_1sthalf_12_variables.mat	right	310	570	1265	34	195	10371	14	80	64,50	66	380
7	2	2	371	534	true	0	Exp	incompatible	13		0	S07_Exp_incong_1sthalf_13_variables.mat	left	290	630	1313	36	225	8118	14	85	91,71	64	405
7	1	2	370	632	true	0	Exp	incompatible	14		0	S07_Exp_incong_1sthalf_14_variables.mat	right	260	755	982	31	235	7088	13	95	62,34	68	520
7	2	2	474	0	false	4	Exp	incompatible	15		0
7	1	2	523	678	true	0	Exp	incompatible	16		0	S07_Exp_incong_1sthalf_16_variables.mat	right	430	790	1104	31	245	7262	11	85	68,37	50	395
7	2	2	631	0	false	2	Exp	incompatible	17		0
7	1	2	708	491	true	0	Exp	incompatible	18		0	S07_Exp_incong_1sthalf_18_variables.mat	right	595	620	1071	38	235	7721	19	120	70,75	62	385
7	1	2	545	530	true	0	Exp	incompatible	19		0	S07_Exp_incong_1sthalf_19_variables.mat	right	450	645	1230	30	195	10966	13	80	63,68	45	295
7	2	2	487	568	true	0	Exp	incompatible	20		0	S07_Exp_incong_1sthalf_20_variables.mat	left	415	660	1326	28	185	12611	12	80	90,80	58	390
7	2	2	445	503	true	0	Exp	incompatible	21		0	S07_Exp_incong_1sthalf_21_variables.mat	left	365	600	1501	33	200	12595	14	85	88,79	53	320
7	2	2	400	477	true	0	Exp	incompatible	22		0	S07_Exp_incong_1sthalf_22_variables.mat	left	315	580	1414	33	195	11148	15	85	79,64	51	295
7	1	2	367	0	false	2	Exp	incompatible	23		0
7	2	2	818	0	false	2	Exp	incompatible	24		0
7	1	2	632	602	true	0	Exp	incompatible	25		0	S07_Exp_incong_1sthalf_25_variables.mat	right	540	710	1105	29	210	8130	15	105	62,94	57	405
7	1	2	600	547	true	0	Exp	incompatible	26		0	S07_Exp_incong_1sthalf_26_variables.mat	right	495	670	1121	32	220	8761	14	95	63,74	58	395
7	2	2	483	501	true	0	Exp	incompatible	27		0	S07_Exp_incong_1sthalf_27_variables.mat	left	395	605	1291	34	210	10328	13	80	93,58	64	390
7	2	2	551	595	true	0	Exp	incompatible	28		0	S07_Exp_incong_1sthalf_28_variables.mat	left	460	705	1465	25	175	14735	12	85	91,10	45	315
7	1	2	499	669	true	0	Exp	incompatible	29		0	S07_Exp_incong_1sthalf_29_variables.mat	right	405	785	1038	26	205	8545	9	70	69,46	59	465
7	2	2	528	549	true	0	Exp	incompatible	30		0	S07_Exp_incong_1sthalf_30_variables.mat	left	435	660	1083	40	260	6287	12	80	90,58	64	425
7	1	2	430	481	true	0	Exp	incompatible	31		0	S07_Exp_incong_2ndhalf_01_variables.mat	right	340	590	1149	35	210	9174	14	85	62,50	63	375
7	1	2	407	513	true	0	Exp	incompatible	32		0	S07_Exp_incong_2ndhalf_02_variables.mat	right	305	630	1027	33	210	7663	14	90	65,35	66	420
7	1	2	450	530	true	0	Exp	incompatible	33		0	S07_Exp_incong_2ndhalf_03_variables.mat	right	355	640	1048	30	195	8587	12	75	63,10	59	380
7	2	2	448	720	true	0	Exp	incompatible	34		0	S07_Exp_incong_2ndhalf_04_variables.mat	left	360	825	1186	29	240	6994	10	85	94,64	48	395
7	2	2	438	0	false	2	Exp	incompatible	35		0
7	2	2	487	507	true	0	Exp	incompatible	36		0	S07_Exp_incong_2ndhalf_06_variables.mat	left	385	630	1212	36	230	7657	22	140	93,10	65	415
7	2	2	648	599	true	0	Exp	incompatible	37		0	S07_Exp_incong_2ndhalf_07_variables.mat	left	560	705	1189	35	250	7793	13	85	91,58	61	430
7	2	2	482	550	true	0	Exp	incompatible	38		0	S07_Exp_incong_2ndhalf_08_variables.mat	left	400	650	1219	33	215	10488	12	75	95,20	62	405
7	2	2	443	0	false	4	Exp	incompatible	39		0
7	2	2	450	526	true	0	Exp	incompatible	40		0	S07_Exp_incong_2ndhalf_10_variables.mat	left	370	625	1275	37	230	8176	16	95	85,17	65	405
7	1	2	557	557	true	0	Exp	incompatible	41		0	S07_Exp_incong_2ndhalf_11_variables.mat	right	460	670	1062	25	170	10781	10	65	62,31	64	430
7	2	2	462	671	true	0	Exp	incompatible	42		0	S07_Exp_incong_2ndhalf_12_variables.mat	left	355	795	1116	27	210	8564	10	75	91,40	50	400
7	1	2	608	641	true	0	Exp	incompatible	43		0	S07_Exp_incong_2ndhalf_13_variables.mat	right	515	750	1008	31	230	7297	15	105	64,63	61	460
7	1	2	581	517	true	0	Exp	incompatible	44		0	S07_Exp_incong_2ndhalf_14_variables.mat	right	465	650	1069	38	245	8064	18	115	65,34	66	430
7	1	2	623	521	true	0	Exp	incompatible	45		0	S07_Exp_incong_2ndhalf_15_variables.mat	right	535	630	1075	34	215	7836	13	85	64,19	58	365
7	1	2	403	780	true	0	Exp	incompatible	46		0	S07_Exp_incong_2ndhalf_16_variables.mat	right	315	885	1222	24	210	10057	11	90	64,40	42	370
7	1	2	466	475	true	0	Exp	incompatible	47		0	S07_Exp_incong_2ndhalf_17_variables.mat	right	355	600	1145	39	235	8265	21	125	65,54	70	425
7	2	2	310	504	true	0	Exp	incompatible	48		0	S07_Exp_incong_2ndhalf_18_variables.mat	left	225	610	1233	37	230	8464	15	90	98,54	60	370
7	1	2	518	531	true	0	Exp	incompatible	49		0	S07_Exp_incong_2ndhalf_19_variables.mat	right	405	660	1078	32	215	8089	15	95	64,23	59	390
7	1	2	394	0	false	2	Exp	incompatible	50		0
7	2	2	1301	488	true	0	Exp	incompatible	51		0	S07_Exp_incong_2ndhalf_21_variables.mat	left	1205	600	1199	37	225	8570	14	85	97,02	64	385
7	1	2	1000	454	true	0	Exp	incompatible	52		0	S07_Exp_incong_2ndhalf_22_variables.mat	right	905	570	1212	39	225	8394	16	90	68,98	66	380
7	1	2	435	488	true	0	Exp	incompatible	53		0	S07_Exp_incong_2ndhalf_23_variables.mat	right	330	610	1144	33	200	9656	16	100	68,09	62	380
7	2	2	550	450	true	0	Exp	incompatible	54		0	S07_Exp_incong_2ndhalf_24_variables.mat	left	460	560	1290	35	195	10536	13	75	99,40	62	350
7	2	2	369	481	true	0	Exp	incompatible	55		0	S07_Exp_incong_2ndhalf_25_variables.mat	left	285	580	1373	34	200	11208	13	75	97,33	55	325
7	1	2	429	536	true	0	Exp	incompatible	56		0	S07_Exp_incong_2ndhalf_26_variables.mat	right	340	645	1216	29	185	11756	14	85	68,27	58	380
7	1	2	509	479	true	0	Exp	incompatible	57		0	S07_Exp_incong_2ndhalf_27_variables.mat	right	425	580	1153	32	185	10525	12	70	71,77	62	365
7	1	2	413	455	true	0	Exp	incompatible	58		0	S07_Exp_incong_2ndhalf_28_variables.mat	right	305	580	1152	39	225	8347	15	90	68,85	63	365
7	1	2	288	508	true	0	Exp	incompatible	59		0	S07_Exp_incong_2ndhalf_29_variables.mat	right	180	635	1033	37	235	7736	16	105	65,56	64	405
7	1	2	317	444	true	0	Exp	incompatible	60		0	S07_Exp_incong_2ndhalf_30_variables.mat	right	215	565	1093	41	230	7705	17	95	64,17	68	390
8	2	1	290	520	true	6	Exp	compatible	1	marker loss	4
8	2	1	0	0	false	1	Exp	compatible	2		0
8	2	1	275	552	true	0	Exp	compatible	3		0	S08_Exp_Cong_1sthalf_03_variables.mat	right	205	635	1357	39	245	8413	16	100	91,39	66	420
8	2	1	234	460	true	0	Exp	compatible	4		0	S08_Exp_Cong_1sthalf_04_variables.mat	right	170	545	1609	36	195	12783	16	85	103,10	58	315
8	1	1	277	531	true	0	Exp	compatible	5		0	S08_Exp_Cong_1sthalf_05_variables.mat	left	210	615	1326	37	230	9290	16	95	73,42	64	400
8	2	1	282	532	true	0	Exp	compatible	6		0	S08_Exp_Cong_1sthalf_06_variables.mat	right	210	620	1256	39	240	8016	14	90	102,80	61	385
8	1	1	401	490	true	0	Exp	compatible	7		0	S08_Exp_Cong_1sthalf_07_variables.mat	left	315	590	1263	41	245	8136	20	120	73,32	62	370
8	1	1	376	786	true	0	Exp	compatible	8	bimodal vel/GA	1	S08_Exp_Cong_1sthalf_08_variables.mat	left	310	870	1543	23	200	11902	11	95	69,05	40	345
8	2	1	378	470	true	0	Exp	compatible	9		0	S08_Exp_Cong_1sthalf_09_variables.mat	right	315	550	1385	41	225	9635	22	120	101,77	65	360
8	1	1	311	522	true	0	Exp	compatible	10		0	S08_Exp_Cong_1sthalf_10_variables.mat	left	235	615	1124	44	275	6562	19	115	73,07	64	395
8	1	1	241	517	true	0	Exp	compatible	11		0	S08_Exp_Cong_1sthalf_11_variables.mat	left	165	610	1283	39	235	8537	16	100	71,43	61	375
8	2	1	294	481	true	0	Exp	compatible	12		0	S08_Exp_Cong_1sthalf_12_variables.mat	right	235	560	1390	40	225	9410	19	105	99,23	63	355
8	1	1	328	0	false	2	Exp	compatible	13		0
8	1	1	392	514	true	0	Exp	compatible	14		0	S08_Exp_Cong_1sthalf_14_variables.mat	left	315	610	1271	37	230	8946	19	115	66,80	64	395
8	1	1	265	0	false	2	Exp	compatible	15		0
8	1	1	362	478	true	0	Exp	compatible	16		0	S08_Exp_Cong_1sthalf_16_variables.mat	left	265	590	1219	43	255	7144	20	120	66,40	70	420
8	1	1	312	497	true	0	Exp	compatible	17		0	S08_Exp_Cong_1sthalf_17_variables.mat	left	220	605	1080	45	275	6006	21	125	67,30	70	425
8	2	1	221	523	true	0	Exp	compatible	18		0	S08_Exp_Cong_1sthalf_18_variables.mat	right	150	610	1065	43	265	5491	17	100	94,70	71	440
8	1	1	250	486	true	0	Exp	compatible	19		0	S08_Exp_Cong_1sthalf_19_variables.mat	left	180	570	1275	40	230	8292	22	125	69,21	62	360
8	1	1	390	562	true	0	Exp	compatible	20		0	S08_Exp_Cong_1sthalf_20_variables.mat	left	310	660	1246	35	230	8279	19	125	70,60	56	375
8	1	1	378	564	true	0	Exp	compatible	21		0	S08_Exp_Cong_1sthalf_21_variables.mat	left	290	675	1040	41	275	5708	17	110	69,09	64	435
8	1	1	349	911	true	0	Exp	compatible	22	bimodal vel/GA	1	S08_Exp_Cong_1sthalf_22_variables.mat	left	275	1000	1261	24	235	8079	11	110	66,97	36	360
8	2	1	299	490	true	0	Exp	compatible	23		0	S08_Exp_Cong_1sthalf_23_variables.mat	right	230	575	1344	40	230	8378	23	130	101,32	64	375
8	1	1	304	485	true	0	Exp	compatible	24		0	S08_Exp_Cong_1sthalf_24_variables.mat	left	215	595	1100	43	255	7007	18	105	70,58	68	410
8	2	1	305	520	true	0	Exp	compatible	25		0	S08_Exp_Cong_1sthalf_25_variables.mat	right	220	625	1228	38	235	7862	22	140	99,42	62	390
8	2	1	410	501	true	0	Exp	compatible	26		0	S08_Exp_Cong_1sthalf_26_variables.mat	right	340	590	1310	38	230	9578	21	125	96,76	63	375
8	2	1	404	482	true	0	Exp	compatible	27		0	S08_Exp_Cong_1sthalf_27_variables.mat	right	335	570	1391	39	225	9388	18	105	97,34	64	370
8	2	1	190	489	true	0	Exp	compatible	28		0	S08_Exp_Cong_1sthalf_28_variables.mat	right	120	580	1388	37	215	10726	21	125	97,77	62	360
8	1	1	352	562	true	0	Exp	compatible	29		0	S08_Exp_Cong_1sthalf_29_variables.mat	left	260	675	1318	36	245	7920	15	100	68,53	57	390
8	1	1	681	514	true	0	Exp	compatible	30		0	S08_Exp_Cong_1sthalf_30_variables.mat	left	610	600	1436	37	225	8514	12	75	69,31	59	355
8	2	1	374	437	true	0	Exp	compatible	31		0	S08_Exp_Cong_2ndhalf_01_variables.mat	right	300	530	1340	44	235	9364	24	130	104,75	66	355
8	1	1	392	570	true	0	Exp	compatible	32		0	S08_Exp_Cong_2ndhalf_02_variables.mat	left	315	665	1191	36	240	6997	20	130	67,71	56	375
8	2	1	295	457	true	0	Exp	compatible	33		0	S08_Exp_Cong_2ndhalf_03_variables.mat	right	225	545	1360	40	220	9858	19	105	103,35	69	380
8	2	1	383	451	true	0	Exp	compatible	34		0	S08_Exp_Cong_2ndhalf_04_variables.mat	right	320	535	1501	41	220	10903	22	115	99,53	68	365
8	2	1	355	438	true	0	Exp	compatible	35		0	S08_Exp_Cong_2ndhalf_05_variables.mat	right	285	525	1481	40	210	10175	18	95	97,88	65	345
8	1	1	315	483	true	0	Exp	compatible	36		0	S08_Exp_Cong_2ndhalf_06_variables.mat	left	235	580	1360	37	215	9433	13	75	69,00	62	365
8	2	1	396	450	true	0	Exp	compatible	37		0	S08_Exp_Cong_2ndhalf_07_variables.mat	right	325	535	1424	44	235	9287	23	125	100,46	66	355
8	1	1	479	481	true	0	Exp	compatible	38		0	S08_Exp_Cong_2ndhalf_08_variables.mat	left	400	575	1414	37	210	9504	20	115	68,24	61	355
8	1	1	370	473	true	0	Exp	compatible	39		0	S08_Exp_Cong_2ndhalf_09_variables.mat	left	295	570	1289	39	225	9192	21	120	67,40	65	375
8	1	1	354	534	true	0	Exp	compatible	40		0	S08_Exp_Cong_2ndhalf_10_variables.mat	left	275	630	1355	35	220	9958	13	85	67,67	54	340
8	2	1	305	0	false	2	Exp	compatible	41		0
8	2	1	369	458	true	0	Exp	compatible	42		0	S08_Exp_Cong_2ndhalf_12_variables.mat	right	270	575	1351	41	235	9257	19	110	98,61	63	365
8	2	1	384	413	true	0	Exp	compatible	43		0	S08_Exp_Cong_2ndhalf_13_variables.mat	right	305	505	1517	42	215	10732	21	105	98,62	66	335
8	2	1	379	437	true	0	Exp	compatible	44		0	S08_Exp_Cong_2ndhalf_14_variables.mat	right	305	525	1384	44	235	9737	19	100	96,74	68	360
8	1	1	328	0	false	2	Exp	compatible	45		0
8	2	1	447	449	true	0	Exp	compatible	46		0	S08_Exp_Cong_2ndhalf_16_variables.mat	right	375	535	1472	43	230	9919	18	95	98,79	68	365
8	1	1	358	489	true	0	Exp	compatible	47		0	S08_Exp_Cong_2ndhalf_17_variables.mat	left	295	570	1256	38	215	9106	18	100	67,86	64	370
8	2	1	346	439	true	0	Exp	compatible	48		0	S08_Exp_Cong_2ndhalf_18_variables.mat	right	275	530	1374	44	235	9340	19	100	97,10	68	365
8	2	1	336	433	true	0	Exp	compatible	49		0	S08_Exp_Cong_2ndhalf_19_variables.mat	right	255	530	1361	43	230	9520	21	115	95,94	67	360
8	2	1	380	453	true	0	Exp	compatible	50		0	S08_Exp_Cong_2ndhalf_20_variables.mat	right	305	545	1502	40	220	10963	18	95	100,80	63	345
8	2	1	342	459	true	0	Exp	compatible	51		0	S08_Exp_Cong_2ndhalf_21_variables.mat	right	270	550	1408	42	235	9205	18	95	93,93	69	380
8	2	1	363	410	true	0	Exp	compatible	52		0	S08_Exp_Cong_2ndhalf_22_variables.mat	right	290	505	1428	44	225	10789	19	100	97,71	68	345
8	1	1	335	0	false	2	Exp	compatible	53		0
8	1	1	304	468	true	0	Exp	compatible	54		0	S08_Exp_Cong_2ndhalf_24_variables.mat	left	225	565	1273	41	230	9035	17	100	68,95	69	395
8	2	1	394	415	true	0	Exp	compatible	55		0	S08_Exp_Cong_2ndhalf_25_variables.mat	right	315	515	1444	43	225	10403	20	105	99,26	64	335
8	1	1	253	461	true	0	Exp	compatible	56		0	S08_Exp_Cong_2ndhalf_26_variables.mat	left	180	550	1212	42	230	8235	18	100	72,28	65	360
8	1	1	383	458	true	0	Exp	compatible	57		0	S08_Exp_Cong_2ndhalf_27_variables.mat	left	315	545	1230	42	230	8537	18	100	76,11	67	370
8	1	1	249	470	true	0	Exp	compatible	58		0	S08_Exp_Cong_2ndhalf_28_variables.mat	left	170	565	1260	41	235	8741	18	100	70,69	66	380
8	1	1	315	465	true	0	Exp	compatible	59		0	S08_Exp_Cong_2ndhalf_29_variables.mat	left	230	570	1203	42	240	7488	18	105	70,95	65	375
8	2	1	253	390	true	0	Exp	compatible	60		0	S08_Exp_Cong_2ndhalf_30_variables.mat	right	175	480	1453	42	205	11800	19	90	107,96	69	335
8	2	2	356	511	true	0	Exp	incompatible	1		0	S08_Exp_incong_1st half_01_variables.mat	left	295	590	1368	37	220	9990	16	95	97,45	61	365
8	1	2	235	500	true	0	Exp	incompatible	2		0	S08_Exp_incong_1st half_02_variables.mat	right	170	585	1266	38	225	8597	13	75	74,64	63	375
8	2	2	348	437	true	0	Exp	incompatible	3		0	S08_Exp_incong_1st half_03_variables.mat	left	275	525	1494	43	225	10225	20	105	95,49	64	335
8	1	2	350	427	true	0	Exp	incompatible	4		0	S08_Exp_incong_1st half_04_variables.mat	right	285	510	1345	42	215	9921	17	85	77,54	69	355
8	2	2	368	0	false	2	Exp	incompatible	5		0
8	2	2	264	508	true	0	Exp	incompatible	6		0	S08_Exp_incong_1st half_06_variables.mat	left	200	590	1192	43	250	7304	18	105	97,34	65	390
8	1	2	485	512	true	0	Exp	incompatible	7		0	S08_Exp_incong_1st half_07_variables.mat	right	425	590	1399	37	220	9135	17	100	68,33	62	365
8	1	2	327	456	true	0	Exp	incompatible	8		0	S08_Exp_incong_1st half_08_variables.mat	right	260	540	1319	41	225	8734	17	95	76,41	64	350
8	1	2	327	0	false	2	Exp	incompatible	9		0
8	2	2	251	543	true	0	Exp	incompatible	10		0	S08_Exp_incong_1st half_10_variables.mat	left	175	635	1183	43	275	6541	17	110	91,45	64	410
8	1	2	494	510	true	0	Exp	incompatible	11		0	S08_Exp_incong_1st half_11_variables.mat	right	420	600	1609	33	200	13834	15	90	78,36	51	310
8	1	2	351	511	true	0	Exp	incompatible	12		0	S08_Exp_incong_1st half_12_variables.mat	right	265	615	1414	38	240	10419	19	115	71,97	57	355
8	1	2	492	437	true	0	Exp	incompatible	13		0	S08_Exp_incong_1st half_13_variables.mat	right	410	535	1471	40	215	11196	17	90	77,17	60	320
8	2	2	436	442	true	0	Exp	incompatible	14		0	S08_Exp_incong_1st half_14_variables.mat	left	380	515	1553	40	205	10977	22	115	97,16	63	330
8	2	2	281	0	false	2	Exp	incompatible	15		0
8	2	2	384	484	true	0	Exp	incompatible	16		0	S08_Exp_incong_1st half_16_variables.mat	left	310	580	1479	44	255	10664	28	160	96,14	68	395
8	1	2	370	428	true	0	Exp	incompatible	17		0	S08_Exp_incong_1st half_17_variables.mat	right	295	520	1460	41	215	10913	16	85	74,51	67	355
8	1	2	426	0	false	2	Exp	incompatible	18		0
8	2	2	682	453	true	0	Exp	incompatible	19		0	S08_Exp_incong_1st half_19_variables.mat	left	615	535	1392	41	220	9397	21	115	94,53	67	365
8	1	2	431	495	true	0	Exp	incompatible	20		0	S08_Exp_incong_1st half_20_variables.mat	right	350	595	1249	43	255	7577	15	90	71,25	64	385
8	2	2	425	468	true	0	Exp	incompatible	21		0	S08_Exp_incong_1st half_21_variables.mat	left	370	540	1488	42	230	9806	20	105	97,47	65	355
8	1	2	270	474	true	0	Exp	incompatible	22		0	S08_Exp_incong_1st half_22_variables.mat	right	190	570	1219	43	245	7236	15	85	73,91	71	405
8	1	2	377	436	true	0	Exp	incompatible	23		0	S08_Exp_incong_1st half_23_variables.mat	right	305	525	1371	43	230	9385	19	100	75,69	67	355
8	1	2	344	0	false	2	Exp	incompatible	24		0
8	2	2	371	0	false	2	Exp	incompatible	25		0
8	2	2	336	466	true	0	Exp	incompatible	26		0	S08_Exp_incong_1st half_26_variables.mat	left	265	555	1336	44	250	7928	21	115	95,46	69	385
8	2	2	286	477	true	0	Exp	incompatible	27		0	S08_Exp_incong_1st half_27_variables.mat	left	200	580	1289	43	250	7951	21	120	93,35	65	380
8	1	2	266	491	true	0	Exp	incompatible	28		0	S08_Exp_incong_1st half_28_variables.mat	right	175	600	1325	41	245	8643	22	130	74,61	63	380
8	1	2	424	0	false	2	Exp	incompatible	29		0
8	1	2	450	454	true	0	Exp	incompatible	30		0	S08_Exp_incong_1st half_30_variables.mat	right	375	545	1453	42	230	10023	22	120	71,16	69	380
8	1	2	382	445	true	0	Exp	incompatible	31		0	S08_Exp_incong_2nd half_01_variables.mat	right	300	545	1397	43	240	10335	21	115	71,74	69	380
8	2	2	308	447	true	0	Exp	incompatible	32		0	S08_Exp_incong_2nd half_02_variables.mat	left	250	520	1523	43	225	10891	22	115	96,56	66	345
8	2	2	407	509	true	0	Exp	incompatible	33		0	S08_Exp_incong_2nd half_03_variables.mat	left	345	590	1231	43	260	7807	16	90	99,84	70	415
8	2	2	410	451	true	0	Exp	incompatible	34		0	S08_Exp_incong_2nd half_04_variables.mat	left	345	535	1439	42	225	10259	18	100	99,49	64	345
8	2	2	400	613	true	0	Exp	incompatible	35		0	S08_Exp_incong_2nd half_05_variables.mat	left	340	690	1081	38	265	8137	14	95	98,01	65	455
8	1	2	302	476	true	0	Exp	incompatible	36		0	S08_Exp_incong_2nd half_06_variables.mat	right	225	570	1337	40	225	9222	19	110	72,03	71	405
8	2	2	428	478	true	0	Exp	incompatible	37		0	S08_Exp_incong_2nd half_07_variables.mat	left	350	575	1483	37	215	11338	18	105	100,13	58	335
8	1	2	257	474	true	0	Exp	incompatible	38		0	S08_Exp_incong_2nd half_08_variables.mat	right	170	580	1281	43	250	9004	20	115	73,63	70	410
8	2	2	289	470	true	0	Exp	incompatible	39		0	S08_Exp_incong_2nd half_09_variables.mat	left	205	575	1310	45	260	8475	20	120	105,63	65	380
8	2	2	384	442	true	0	Exp	incompatible	40		0	S08_Exp_incong_2nd half_10_variables.mat	left	315	530	1532	40	215	11971	21	115	101,00	59	315
8	2	2	409	455	true	0	Exp	incompatible	41		0	S08_Exp_incong_2nd half_11_variables.mat	left	335	545	1512	41	225	10769	17	95	99,73	60	330
8	1	2	369	0	false	2	Exp	incompatible	42		0
8	1	2	368	435	true	0	Exp	incompatible	43		0	S08_Exp_incong_2nd half_13_variables.mat	right	290	530	1396	42	220	10045	19	100	75,64	67	355
8	1	2	411	436	true	0	Exp	incompatible	44		0	S08_Exp_incong_2nd half_14_variables.mat	right	335	530	1373	43	230	10390	20	110	73,68	66	355
8	1	2	402	544	true	0	Exp	incompatible	45		0	S08_Exp_incong_2nd half_15_variables.mat	right	325	635	1475	35	220	11372	16	105	70,86	60	385
8	2	2	380	509	true	0	Exp	incompatible	46		0	S08_Exp_incong_2nd half_16_variables.mat	left	310	600	1464	35	215	10912	18	105	100,03	59	360
8	2	2	490	490	true	0	Exp	incompatible	47		0	S08_Exp_incong_2nd half_17_variables.mat	left	430	570	1579	37	210	11307	18	100	97,69	58	335
8	2	2	435	461	true	0	Exp	incompatible	48		0	S08_Exp_incong_2nd half_18_variables.mat	left	370	545	1460	39	215	10647	19	105	104,07	63	350
8	2	2	334	474	true	0	Exp	incompatible	49		0	S08_Exp_incong_2nd half_19_variables.mat	left	260	565	1337	42	240	9133	18	100	101,89	66	375
8	2	2	319	473	true	0	Exp	incompatible	50		0	S08_Exp_incong_2nd half_20_variables.mat	left	245	565	1404	40	230	9057	17	100	104,02	61	350
8	1	2	391	471	true	0	Exp	incompatible	51		0	S08_Exp_incong_2nd half_21_variables.mat	right	325	555	1360	41	230	9287	18	100	77,33	67	375
8	2	2	289	479	true	0	Exp	incompatible	52		0	S08_Exp_incong_2nd half_22_variables.mat	left	210	575	1286	39	225	9019	19	110	96,90	63	365
8	1	2	449	468	true	0	Exp	incompatible	53		0	S08_Exp_incong_2nd half_23_variables.mat	right	370	565	1485	36	205	12116	18	105	71,43	57	325
8	1	2	307	569	true	0	Exp	incompatible	54		0	S08_Exp_incong_2nd half_24_variables.mat	right	225	665	1214	38	255	8004	18	120	71,15	67	445
8	2	2	387	490	true	0	Exp	incompatible	55		0	S08_Exp_incong_2nd half_25_variables.mat	left	305	585	1384	38	225	10486	18	105	101,96	62	365
8	1	2	258	457	true	0	Exp	incompatible	56		0	S08_Exp_incong_2nd half_26_variables.mat	right	185	550	1237	40	220	8368	15	80	65,25	69	380
8	2	2	241	462	true	0	Exp	incompatible	57		0	S08_Exp_incong_2nd half_27_variables.mat	left	170	550	1310	40	220	9358	17	95	103,23	69	380
8	1	2	412	482	true	0	Exp	incompatible	58		0	S08_Exp_incong_2nd half_28_variables.mat	right	350	565	1392	42	240	8914	20	115	68,90	66	375
8	2	2	389	452	true	0	Exp	incompatible	59		0	S08_Exp_incong_2nd half_29_variables.mat	left	325	535	1473	40	215	10893	20	105	103,08	62	335
8	1	2	277	506	true	0	Exp	incompatible	60		0	S08_Exp_incong_2nd half_30_variables.mat	right	205	595	1259	37	220	8596	12	70	71,99	62	370
9	2	1	457	579	true	0	Exp	compatible	1		0	S09_Exp_Cong_1sthalf_01_variables.mat	right	405	650	1161	31	205	8920	10	65	98,17	54	350
9	1	1	332	708	true	0	Exp	compatible	2		0	S09_Exp_Cong_1sthalf_02_variables.mat	left	255	800	974	30	240	6412	13	105	72,55	59	470
9	1	1	364	592	true	0	Exp	compatible	3		0	S09_Exp_Cong_1sthalf_03_variables.mat	left	295	680	1016	34	230	6962	16	110	69,47	58	400
9	2	1	314	593	true	0	Exp	compatible	4		0	S09_Exp_Cong_1sthalf_04_variables.mat	right	250	675	1138	35	235	7824	14	90	95,10	63	430
9	2	1	339	550	true	0	Exp	compatible	5		0	S09_Exp_Cong_1sthalf_05_variables.mat	right	285	620	1195	36	225	7765	11	65	96,43	65	405
9	2	1	438	571	true	0	Exp	compatible	6		0	S09_Exp_Cong_1sthalf_06_variables.mat	right	380	645	1120	35	230	7844	12	80	96,12	66	430
9	2	1	352	546	true	0	Exp	compatible	7		0	S09_Exp_Cong_1sthalf_07_variables.mat	right	290	625	1040	37	230	7254	11	70	96,98	66	420
9	1	1	332	601	true	0	Exp	compatible	8		0	S09_Exp_Cong_1sthalf_08_variables.mat	left	255	695	977	33	230	6971	16	110	64,18	72	505
9	1	1	358	679	true	0	Exp	compatible	9		0	S09_Exp_Cong_1sthalf_09_variables.mat	left	285	775	1022	32	245	6352	16	120	66,62	57	440
9	1	1	363	557	true	0	Exp	compatible	10		0	S09_Exp_Cong_1sthalf_10_variables.mat	left	285	655	1003	36	240	6304	15	95	71,10	66	435
9	2	1	457	571	true	0	Exp	compatible	11		0	S09_Exp_Cong_1sthalf_11_variables.mat	right	400	645	1197	33	215	9326	12	80	104,48	62	400
9	2	1	382	548	true	0	Exp	compatible	12		0	S09_Exp_Cong_1sthalf_12_variables.mat	right	325	625	1089	35	215	8179	12	75	95,13	64	400
9	2	1	302	593	true	0	Exp	compatible	13		0	S09_Exp_Cong_1sthalf_13_variables.mat	right	265	650	1042	36	235	7366	9	60	98,03	66	435
9	1	1	300	668	true	0	Exp	compatible	14		0	S09_Exp_Cong_1sthalf_14_variables.mat	left	230	755	976	31	235	5491	14	105	64,13	66	505
9	2	1	371	0	false	2	Exp	compatible	15		0
9	1	1	511	649	true	0	Exp	compatible	16		0	S09_Exp_Cong_1sthalf_16_variables.mat	left	440	740	1099	33	240	6836	14	105	68,30	66	490
9	1	1	535	560	true	0	Exp	compatible	17		0	S09_Exp_Cong_1sthalf_17_variables.mat	left	465	645	1133	36	235	7339	15	100	68,43	65	425
9	2	1	487	551	true	0	Exp	compatible	18		0	S09_Exp_Cong_1sthalf_18_variables.mat	right	425	630	1189	35	220	9366	11	70	94,36	64	405
9	2	1	451	545	true	0	Exp	compatible	19		0	S09_Exp_Cong_1sthalf_19_variables.mat	right	385	630	1140	36	225	8088	11	65	96,05	65	415
9	1	1	502	626	true	0	Exp	compatible	20		0	S09_Exp_Cong_1sthalf_20_variables.mat	left	425	720	1016	34	240	6336	15	105	66,48	66	475
9	2	1	408	566	true	0	Exp	compatible	21		0	S09_Exp_Cong_1sthalf_21_variables.mat	right	340	650	1079	37	245	7556	12	75	94,89	71	465
9	2	1	399	576	true	0	Exp	compatible	22		0	S09_Exp_Cong_1sthalf_22_variables.mat	right	345	650	1043	36	235	7504	10	60	100,18	67	440
9	1	1	383	621	true	0	Exp	compatible	23		0	S09_Exp_Cong_1sthalf_23_variables.mat	left	320	700	1007	30	210	7172	11	80	67,84	71	500
9	1	1	442	541	true	0	Exp	compatible	24		0	S09_Exp_Cong_1sthalf_24_variables.mat	left	350	650	1083	38	245	7582	20	130	68,44	66	430
9	1	1	499	578	true	0	Exp	compatible	25		0	S09_Exp_Cong_1sthalf_25_variables.mat	left	435	660	1061	33	220	7216	14	90	71,56	70	465
9	1	1	473	589	true	0	Exp	compatible	26		0	S09_Exp_Cong_1sthalf_26_variables.mat	left	405	675	1050	35	240	6299	16	105	66,44	63	425
9	1	1	426	575	true	0	Exp	compatible	27		0	S09_Exp_Cong_1sthalf_27_variables.mat	left	350	665	1042	35	235	6589	16	105	69,28	71	475
9	2	1	372	560	true	0	Exp	compatible	28		0	S09_Exp_Cong_1sthalf_28_variables.mat	right	305	640	1063	32	205	7602	11	70	95,45	68	440
9	1	1	610	558	true	0	Exp	compatible	29		0	S09_Exp_Cong_1sthalf_29_variables.mat	left	515	670	1176	38	255	9239	20	135	73,29	63	425
9	2	1	399	518	true	0	Exp	compatible	30		0	S09_Exp_Cong_1sthalf_30_variables.mat	right	345	590	1133	36	215	9006	11	65	104,48	70	415
9	1	1	379	613	true	0	Exp	compatible	31		0	S09_Exp_Cong_2ndhalf_01_variables.mat	left	300	710	973	30	215	7215	11	75	66,16	73	520
9	2	1	364	553	true	0	Exp	compatible	32		0	S09_Exp_Cong_2ndhalf_02_variables.mat	right	295	640	1080	35	225	7929	10	60	98,12	70	450
9	1	1	347	639	true	0	Exp	compatible	33		0	S09_Exp_Cong_2ndhalf_03_variables.mat	left	275	730	964	36	260	6223	17	120	68,64	70	515
9	1	1	471	538	true	0	Exp	compatible	34		0	S09_Exp_Cong_2ndhalf_04_variables.mat	left	400	625	1082	37	235	6711	19	120	72,32	66	410
9	2	1	397	591	true	0	Exp	compatible	35		0	S09_Exp_Cong_2ndhalf_05_variables.mat	right	330	675	1040	34	230	8016	11	70	96,39	71	485
9	1	1	425	629	true	0	Exp	compatible	36		0	S09_Exp_Cong_2ndhalf_06_variables.mat	left	355	715	968	32	230	6595	13	90	67,61	61	435
9	1	1	424	566	true	0	Exp	compatible	37		0	S09_Exp_Cong_2ndhalf_07_variables.mat	left	345	660	1005	37	245	7084	17	110	67,15	56	370
9	1	1	372	603	true	0	Exp	compatible	38		0	S09_Exp_Cong_2ndhalf_08_variables.mat	left	305	685	999	34	235	6483	14	95	66,95	70	485
9	1	1	354	559	true	0	Exp	compatible	39		0	S09_Exp_Cong_2ndhalf_09_variables.mat	left	280	655	980	36	235	5952	14	90	68,05	74	485
9	1	1	391	598	true	0	Exp	compatible	40		0	S09_Exp_Cong_2ndhalf_10_variables.mat	left	315	690	1037	32	225	6825	15	105	65,34	70	485
9	1	1	432	627	true	0	Exp	compatible	41		0	S09_Exp_Cong_2ndhalf_11_variables.mat	left	345	730	1004	32	235	7184	18	125	68,14	61	445
9	2	1	1174	0	false	2	Exp	compatible	42		0
9	2	1	351	539	true	0	Exp	compatible	43		0	S09_Exp_Cong_2ndhalf_13_variables.mat	right	285	625	1157	34	215	9002	11	70	97,39	65	410
9	2	1	407	533	true	0	Exp	compatible	44		0	S09_Exp_Cong_2ndhalf_14_variables.mat	right	355	605	1109	34	205	8490	10	60	95,32	65	395
9	1	1	440	0	false	2	Exp	compatible	45		0
9	2	1	494	0	false	2	Exp	compatible	46		0
9	1	1	300	0	false	2	Exp	compatible	47		0
9	2	1	467	0	false	2	Exp	compatible	48		0
9	2	1	368	523	true	0	Exp	compatible	49		0	S09_Exp_Cong_2ndhalf_19_variables.mat	right	305	600	1047	38	230	7670	12	70	95,58	75	455
9	1	1	392	574	true	0	Exp	compatible	50		0	S09_Exp_Cong_2ndhalf_20_variables.mat	left	320	665	982	33	220	6813	12	80	64,96	67	450
9	2	1	368	557	true	0	Exp	compatible	51		0	S09_Exp_Cong_2ndhalf_21_variables.mat	right	315	625	1041	35	220	7091	11	70	102,69	72	455
9	2	1	407	485	true	0	Exp	compatible	52		0	S09_Exp_Cong_2ndhalf_22_variables.mat	right	350	560	1138	39	220	8461	12	65	99,18	69	390
9	2	1	361	511	true	0	Exp	compatible	53		0	S09_Exp_Cong_2ndhalf_23_variables.mat	right	305	585	1113	39	230	7516	12	70	99,11	67	400
9	2	1	391	472	true	0	Exp	compatible	54		0	S09_Exp_Cong_2ndhalf_24_variables.mat	right	330	550	1136	41	225	7606	14	80	105,06	70	385
9	2	1	384	515	true	0	Exp	compatible	55		0	S09_Exp_Cong_2ndhalf_25_variables.mat	right	325	590	1096	39	230	7097	11	65	101,33	68	400
9	1	1	420	529	true	0	Exp	compatible	56		0	S09_Exp_Cong_2ndhalf_26_variables.mat	left	335	630	1074	36	225	6980	18	115	71,27	65	410
9	1	1	395	505	true	0	Exp	compatible	57		0	S09_Exp_Cong_2ndhalf_27_variables.mat	left	320	600	1143	35	210	8309	14	85	71,06	59	360
9	1	1	331	549	true	0	Exp	compatible	58		0	S09_Exp_Cong_2ndhalf_28_variables.mat	left	250	650	988	36	235	6781	14	90	72,32	73	475
9	2	1	374	515	true	0	Exp	compatible	59		0	S09_Exp_Cong_2ndhalf_29_variables.mat	right	315	595	1171	36	215	10022	11	65	105,13	62	375
9	2	1	437	467	true	0	Exp	compatible	60		0	S09_Exp_Cong_2ndhalf_30_variables.mat	right	380	540	1135	41	225	7910	14	75	103,37	68	370
9	1	2	426	580	true	0	Exp	incompatible	1		0	S09_Exp_incong_1sthalf_01_variables.mat	right	355	670	1082	31	210	7951	11	70	64,15	63	425
9	2	2	378	563	true	0	Exp	incompatible	2		0	S09_Exp_incong_1sthalf_02_variables.mat	left	305	655	1057	33	215	7922	13	85	93,19	67	440
9	1	2	322	563	true	0	Exp	incompatible	3		0	S09_Exp_incong_1sthalf_03_variables.mat	right	255	650	1043	33	215	7264	10	60	69,28	63	415
9	1	2	389	563	true	0	Exp	incompatible	4		0	S09_Exp_incong_1sthalf_04_variables.mat	right	320	650	1129	34	225	7652	11	70	67,52	58	380
9	1	2	360	555	true	0	Exp	incompatible	5		0	S09_Exp_incong_1sthalf_05_variables.mat	right	295	635	1094	36	230	7945	10	65	66,58	63	405
9	1	2	378	524	true	0	Exp	incompatible	6		0	S09_Exp_incong_1sthalf_06_variables.mat	right	300	620	1074	37	235	6759	19	120	68,71	64	400
9	1	2	374	507	true	0	Exp	incompatible	7		0	S09_Exp_incong_1sthalf_07_variables.mat	right	300	595	1087	38	225	6672	12	70	69,24	68	405
9	2	2	355	489	true	0	Exp	incompatible	8		0	S09_Exp_incong_1sthalf_08_variables.mat	left	285	575	1173	35	205	9526	12	70	109,18	65	380
9	2	2	401	514	true	0	Exp	incompatible	9		0	S09_Exp_incong_1sthalf_09_variables.mat	left	335	600	1180	34	205	8888	13	75	109,15	63	380
9	2	2	448	486	true	0	Exp	incompatible	10		0	S09_Exp_incong_1sthalf_10_variables.mat	left	370	580	1276	35	205	9814	16	95	113,90	58	340
9	2	2	407	479	true	0	Exp	incompatible	11		0	S09_Exp_incong_1sthalf_11_variables.mat	left	325	575	1184	39	225	8248	18	105	109,77	67	385
9	1	2	387	550	true	0	Exp	incompatible	12		0	S09_Exp_incong_1sthalf_12_variables.mat	right	310	645	1198	33	210	8832	11	70	66,68	70	455
9	2	2	526	426	true	0	Exp	incompatible	13		0	S09_Exp_incong_1sthalf_13_variables.mat	left	455	515	1239	41	215	9066	17	90	108,30	66	345
9	2	2	341	492	true	0	Exp	incompatible	14		0	S09_Exp_incong_1sthalf_14_variables.mat	left	270	580	1149	36	210	8703	15	85	110,27	66	385
9	2	2	390	493	true	0	Exp	incompatible	15		0	S09_Exp_incong_1sthalf_15_variables.mat	left	310	595	1157	38	225	8066	17	105	110,80	66	395
9	1	2	403	589	true	0	Exp	incompatible	16		0	S09_Exp_incong_1sthalf_16_variables.mat	right	335	675	1177	32	220	8341	11	70	67,88	56	380
9	2	2	379	493	true	0	Exp	incompatible	17		0	S09_Exp_incong_1sthalf_17_variables.mat	left	310	575	1155	37	215	8694	14	80	110,55	63	365
9	1	2	404	0	false	2	Exp	incompatible	18		0
9	1	2	470	531	true	0	Exp	incompatible	19		0	S09_Exp_incong_1sthalf_19_variables.mat	right	390	625	1220	34	210	8415	10	65	66,95	61	380
9	1	2	409	532	true	0	Exp	incompatible	20		0	S09_Exp_incong_1sthalf_20_variables.mat	right	335	625	1139	35	215	8804	11	65	67,23	62	390
9	2	2	848	418	true	0	Exp	incompatible	21		0	S09_Exp_incong_1sthalf_21_variables.mat	left	775	510	1310	39	200	10143	17	85	118,21	62	320
9	2	2	451	463	true	0	Exp	incompatible	22		0	S09_Exp_incong_1sthalf_22_variables.mat	left	390	545	1237	37	205	9680	18	100	110,82	61	335
9	1	2	374	554	true	0	Exp	incompatible	23		0	S09_Exp_incong_1sthalf_23_variables.mat	right	300	645	1100	33	215	8173	10	60	68,75	62	400
9	1	2	515	447	true	0	Exp	incompatible	24		0	S09_Exp_incong_1sthalf_24_variables.mat	right	445	535	1192	40	215	9057	12	65	71,35	68	365
9	1	2	449	486	true	0	Exp	incompatible	25		0	S09_Exp_incong_1sthalf_25_variables.mat	right	375	580	1193	35	205	9319	12	70	68,07	63	370
9	2	2	458	468	true	0	Exp	incompatible	26		0	S09_Exp_incong_1sthalf_26_variables.mat	left	385	560	1168	37	210	8930	14	80	113,32	64	360
9	1	2	739	439	true	0	Exp	incompatible	27		0	S09_Exp_incong_1sthalf_27_variables.mat	right	635	560	1268	41	235	9570	19	105	68,91	64	360
9	2	2	452	471	true	0	Exp	incompatible	28		0	S09_Exp_incong_1sthalf_28_variables.mat	left	380	560	1183	38	215	9488	16	90	112,52	67	380
9	2	2	672	456	true	0	Exp	incompatible	29		0	S09_Exp_incong_1sthalf_29_variables.mat	left	605	540	1291	37	200	10139	14	75	113,93	57	310
9	1	2	429	550	true	0	Exp	incompatible	30		0	S09_Exp_incong_1sthalf_30_variables.mat	right	360	635	1224	32	205	8905	13	80	71,22	60	385
9	1	2	449	446	true	0	Exp	incompatible	31		0	S09_Exp_incong_2ndhalf_01_variables.mat	right	375	535	1197	40	215	9549	14	75	71,73	68	365
9	2	2	361	470	true	0	Exp	incompatible	32		0	S09_Exp_incong_2ndhalf_02_variables.mat	left	295	555	1232	36	205	10036	13	70	115,52	65	365
9	2	2	365	462	true	0	Exp	incompatible	33		0	S09_Exp_incong_2ndhalf_03_variables.mat	left	290	555	1187	38	210	8554	13	75	110,61	62	350
9	1	2	409	519	true	0	Exp	incompatible	34		0	S09_Exp_incong_2ndhalf_04_variables.mat	right	335	610	1141	34	205	8259	11	70	71,04	63	385
9	2	2	356	471	true	0	Exp	incompatible	35		0	S09_Exp_incong_2ndhalf_05_variables.mat	left	280	560	1225	38	215	8847	14	80	111,19	64	360
9	1	2	431	481	true	0	Exp	incompatible	36		0	S09_Exp_incong_2ndhalf_06_variables.mat	right	360	570	1151	34	195	9278	10	55	72,40	66	380
9	2	2	548	435	true	0	Exp	incompatible	37		0	S09_Exp_incong_2ndhalf_07_variables.mat	left	465	535	1286	41	220	9185	20	110	115,80	64	345
9	1	2	346	483	true	0	Exp	incompatible	38		0	S09_Exp_incong_2ndhalf_08_variables.mat	right	265	580	1193	35	200	9031	12	70	71,30	66	385
9	2	2	361	481	true	0	Exp	incompatible	39		0	S09_Exp_incong_2ndhalf_09_variables.mat	left	280	580	1085	36	210	8159	13	75	110,43	66	385
9	1	2	387	522	true	0	Exp	incompatible	40		0	S09_Exp_incong_2ndhalf_10_variables.mat	right	315	615	1162	34	210	9420	11	65	70,05	62	380
9	1	2	412	481	true	0	Exp	incompatible	41		0	S09_Exp_incong_2ndhalf_11_variables.mat	right	335	580	1219	35	205	8619	16	90	71,59	66	385
9	1	2	469	479	true	0	Exp	incompatible	42		0	S09_Exp_incong_2ndhalf_12_variables.mat	right	395	570	1124	35	200	8859	10	60	68,04	67	385
9	2	2	395	441	true	0	Exp	incompatible	43		0	S09_Exp_incong_2ndhalf_13_variables.mat	left	315	540	1122	38	210	9452	15	80	104,53	69	375
9	2	2	474	460	true	0	Exp	incompatible	44		0	S09_Exp_incong_2ndhalf_14_variables.mat	left	410	545	1114	36	200	8521	14	75	106,58	64	350
9	1	2	409	496	true	0	Exp	incompatible	45		0	S09_Exp_incong_2ndhalf_15_variables.mat	right	330	595	1174	36	215	8587	14	80	68,41	67	400
9	2	2	421	476	true	0	Exp	incompatible	46		0	S09_Exp_incong_2ndhalf_16_variables.mat	left	350	565	1195	36	205	8957	13	75	103,75	64	365
9	2	2	589	443	true	0	Exp	incompatible	47		0	S09_Exp_incong_2ndhalf_17_variables.mat	left	500	550	1332	41	225	10047	19	105	106,55	61	335
9	2	2	352	449	true	0	Exp	incompatible	48		0	S09_Exp_incong_2ndhalf_18_variables.mat	left	280	535	1169	38	205	8709	14	75	113,11	63	340
9	2	2	390	460	true	0	Exp	incompatible	49		0	S09_Exp_incong_2ndhalf_19_variables.mat	left	315	555	1156	40	225	8477	16	90	112,78	64	360
9	1	2	516	450	true	0	Exp	incompatible	50		0	S09_Exp_incong_2ndhalf_20_variables.mat	right	440	545	1265	38	210	8879	19	105	70,54	69	380
9	1	2	385	509	true	0	Exp	incompatible	51		0	S09_Exp_incong_2ndhalf_21_variables.mat	right	310	605	1147	36	220	8003	14	85	67,75	64	390
9	1	2	483	415	true	0	Exp	incompatible	52		0	S09_Exp_incong_2ndhalf_22_variables.mat	right	405	510	1181	42	215	8431	13	70	67,65	66	340
9	2	2	309	503	true	0	Exp	incompatible	53		0	S09_Exp_incong_2ndhalf_23_variables.mat	left	235	595	1135	37	225	7862	14	85	117,80	67	400
9	1	2	467	461	true	0	Exp	incompatible	54		0	S09_Exp_incong_2ndhalf_24_variables.mat	right	400	545	1186	39	215	9310	13	70	74,56	70	385
9	2	2	397	444	true	0	Exp	incompatible	55		0	S09_Exp_incong_2ndhalf_25_variables.mat	left	330	530	1164	38	205	9380	14	75	103,66	65	345
9	1	2	638	488	true	0	Exp	incompatible	56		0	S09_Exp_incong_2ndhalf_26_variables.mat	right	570	575	1236	35	200	9042	14	80	69,52	56	325
9	2	2	351	449	true	0	Exp	incompatible	57		0	S09_Exp_incong_2ndhalf_27_variables.mat	left	280	540	1142	40	215	8411	15	85	110,48	70	380
9	2	2	505	463	true	0	Exp	incompatible	58		0	S09_Exp_incong_2ndhalf_28_variables.mat	left	430	560	1319	41	230	9894	21	120	112,63	61	345
9	1	2	405	502	true	0	Exp	incompatible	59		0	S09_Exp_incong_2ndhalf_29_variables.mat	right	330	595	1134	36	215	7946	13	75	72,88	64	380
9	2	2	378	422	true	0	Exp	incompatible	60		0	S09_Exp_incong_2ndhalf_30_variables.mat	left	310	505	1216	40	205	9495	17	85	111,38	68	350
10	1	1	390	0	false	2	Exp	compatible	1		0
10	1	1	432	474	true	0	Exp	compatible	2		0	S10_Exp_cong_1sthalf_02_variables.mat	left	355	565	1183	38	215	7443	18	100	70,85	64	365
10	2	1	361	499	true	0	Exp	compatible	3		0	S10_Exp_cong_1sthalf_03_variables.mat	right	295	580	1379	39	225	8843	18	105	102,45	58	340
10	2	1	344	469	true	0	Exp	compatible	4		0	S10_Exp_cong_1sthalf_04_variables.mat	right	290	540	1425	39	215	9168	17	90	102,04	57	310
10	2	1	410	488	true	0	Exp	compatible	5		0	S10_Exp_cong_1sthalf_05_variables.mat	right	325	595	1292	44	265	7839	24	140	102,12	62	370
10	1	1	368	0	false	2	Exp	compatible	6		0
10	2	1	449	442	true	0	Exp	compatible	7		0	S10_Exp_cong_1sthalf_07_variables.mat	right	360	550	1408	43	240	9641	26	145	105,49	60	330
10	2	1	372	404	true	0	Exp	compatible	8		0	S10_Exp_cong_1sthalf_08_variables.mat	right	275	520	1471	45	235	11237	27	145	107,19	64	335
10	1	1	359	521	true	0	Exp	compatible	9		0	S10_Exp_cong_1sthalf_09_variables.mat	left	290	610	1325	33	200	9876	18	110	71,91	41	255
10	1	1	421	471	true	0	Exp	compatible	10		0	S10_Exp_cong_1sthalf_10_variables.mat	left	345	565	1332	35	195	11178	18	105	71,02	53	305
10	1	1	448	475	true	0	Exp	compatible	11		0	S10_Exp_cong_1sthalf_11_variables.mat	left	370	570	1280	37	210	9190	17	95	69,43	59	340
10	2	1	517	459	true	0	Exp	compatible	12		0	S10_Exp_cong_1sthalf_12_variables.mat	right	435	560	1457	38	215	11684	21	115	106,23	54	305
10	2	1	425	430	true	0	Exp	compatible	13		0	S10_Exp_cong_1sthalf_13_variables.mat	right	320	555	1361	44	245	10127	25	140	106,94	62	350
10	1	1	416	518	true	0	Exp	compatible	14		0	S10_Exp_cong_1sthalf_14_variables.mat	left	340	610	1264	33	200	8937	18	110	68,85	60	370
10	2	1	595	396	true	0	Exp	compatible	15		0	S10_Exp_cong_1sthalf_15_variables.mat	right	515	495	1378	42	210	10117	23	115	104,58	54	270
10	2	1	403	401	true	0	Exp	compatible	16		0	S10_Exp_cong_1sthalf_16_variables.mat	right	320	500	1365	42	210	10278	23	115	104,27	59	300
10	1	1	382	460	true	0	Exp	compatible	17		0	S10_Exp_cong_1sthalf_17_variables.mat	left	310	550	1290	34	190	11086	16	85	68,61	62	345
10	1	1	493	436	true	0	Exp	compatible	18		0	S10_Exp_cong_1sthalf_18_variables.mat	left	420	530	1346	33	180	11930	16	85	73,30	50	265
10	1	1	398	489	true	0	Exp	compatible	19		0	S10_Exp_cong_1sthalf_19_variables.mat	left	325	580	1245	33	190	9779	15	90	72,40	56	330
10	2	1	420	463	true	0	Exp	compatible	20		0	S10_Exp_cong_1sthalf_20_variables.mat	right	345	550	1364	38	215	10606	22	120	105,45	57	315
10	2	1	391	425	true	0	Exp	compatible	21		0	S10_Exp_cong_1sthalf_21_variables.mat	right	300	530	1385	41	220	11059	23	120	105,45	63	340
10	2	1	369	426	true	0	Exp	compatible	22		0	S10_Exp_cong_1sthalf_22_variables.mat	right	300	510	1325	38	195	10491	17	85	106,81	58	300
10	1	1	488	471	true	0	Exp	compatible	23		0	S10_Exp_cong_1sthalf_23_variables.mat	left	420	560	1290	34	195	9519	16	90	69,73	59	330
10	1	1	449	488	true	0	Exp	compatible	24		0	S10_Exp_cong_1sthalf_24_variables.mat	left	380	580	1246	33	190	10132	14	85	67,46	52	305
10	2	1	382	416	true	0	Exp	compatible	25		0	S10_Exp_cong_1sthalf_25_variables.mat	right	310	505	1522	42	215	11592	24	120	105,83	56	285
10	1	1	364	482	true	0	Exp	compatible	26		0	S10_Exp_cong_1sthalf_26_variables.mat	left	295	570	1220	36	205	8815	15	85	70,07	58	335
10	2	1	490	420	true	0	Exp	compatible	27		0	S10_Exp_cong_1sthalf_27_variables.mat	right	420	505	1415	43	215	10345	21	105	106,67	59	300
10	1	1	343	470	true	0	Exp	compatible	28		0	S10_Exp_cong_1sthalf_28_variables.mat	left	270	560	1363	34	195	10044	18	105	70,48	59	330
10	2	1	325	391	true	0	Exp	compatible	29		0	S10_Exp_cong_1sthalf_29_variables.mat	right	260	475	1374	40	190	11365	20	95	106,66	60	285
10	2	1	370	388	true	0	Exp	compatible	30		0	S10_Exp_cong_1sthalf_30_variables.mat	right	295	480	1353	42	205	10666	22	105	104,01	64	310
10	2	1	331	411	true	0	Exp	compatible	31		0	S10_Exp_cong_2ndhalf_01_variables.mat	right	265	495	1425	39	195	11411	18	90	105,66	59	295
10	1	1	408	477	true	0	Exp	compatible	32		0	S10_Exp_cong_2ndhalf_02_variables.mat	left	350	555	1360	35	195	10406	16	90	68,51	61	340
10	1	1	313	512	true	0	Exp	compatible	33		0	S10_Exp_cong_2ndhalf_03_variables.mat	left	245	600	1411	31	190	11896	16	95	71,81	45	275
10	1	1	348	458	true	0	Exp	compatible	34		0	S10_Exp_cong_2ndhalf_04_variables.mat	left	265	560	1256	35	200	10156	18	105	74,24	59	330
10	1	1	428	457	true	0	Exp	compatible	35		0	S10_Exp_cong_2ndhalf_05_variables.mat	left	350	555	1183	37	205	10631	16	90	72,09	64	360
10	2	1	358	427	true	0	Exp	compatible	36		0	S10_Exp_cong_2ndhalf_06_variables.mat	right	295	505	1387	39	200	9842	21	110	102,73	63	320
10	2	1	383	473	true	0	Exp	compatible	37		0	S10_Exp_cong_2ndhalf_07_variables.mat	right	315	555	1519	37	205	11171	21	115	103,52	53	295
10	1	1	433	496	true	0	Exp	compatible	38		0	S10_Exp_cong_2ndhalf_08_variables.mat	left	360	590	1416	39	230	10413	24	145	70,14	56	335
10	2	1	308	408	true	0	Exp	compatible	39		0	S10_Exp_cong_2ndhalf_09_variables.mat	right	240	495	1415	40	200	11621	21	105	104,84	61	305
10	1	1	302	493	true	0	Exp	compatible	40		0	S10_Exp_cong_2ndhalf_10_variables.mat	left	230	580	1443	31	180	12772	15	85	73,66	48	280
10	2	1	384	411	true	0	Exp	compatible	41		0	S10_Exp_cong_2ndhalf_11_variables.mat	right	320	490	1457	41	205	10042	24	120	105,00	55	270
10	1	1	567	455	true	0	Exp	compatible	42		0	S10_Exp_cong_2ndhalf_12_variables.mat	left	490	545	1279	38	210	9150	22	120	71,54	67	370
10	1	1	401	468	true	0	Exp	compatible	43		0	S10_Exp_cong_2ndhalf_13_variables.mat	left	335	550	1353	36	195	10940	20	110	74,89	57	320
10	2	1	305	397	true	0	Exp	compatible	44		0	S10_Exp_cong_2ndhalf_14_variables.mat	right	250	470	1495	36	175	13805	19	90	104,87	60	285
10	1	1	319	435	true	0	Exp	compatible	45		0	S10_Exp_cong_2ndhalf_15_variables.mat	left	250	525	1371	35	185	11824	17	90	72,72	57	305
10	1	1	340	500	true	0	Exp	compatible	46		0	S10_Exp_cong_2ndhalf_16_variables.mat	left	265	595	1416	32	190	12166	18	105	72,99	51	305
10	1	1	317	455	true	0	Exp	compatible	47		0	S10_Exp_cong_2ndhalf_17_variables.mat	left	235	555	1431	36	205	11634	19	105	71,98	57	320
10	1	1	397	448	true	0	Exp	compatible	48		0	S10_Exp_cong_2ndhalf_18_variables.mat	left	330	535	1356	33	180	13146	11	60	70,91	54	295
10	2	1	372	410	true	0	Exp	compatible	49		0	S10_Exp_cong_2ndhalf_19_variables.mat	right	305	495	1482	39	195	11433	21	105	105,34	58	290
10	2	1	390	386	true	0	Exp	compatible	50		0	S10_Exp_cong_2ndhalf_20_variables.mat	right	320	470	1493	41	195	11821	23	110	110,95	58	275
10	1	1	344	497	true	0	Exp	compatible	51		0	S10_Exp_cong_2ndhalf_21_variables.mat	left	275	585	1315	36	210	9962	17	100	71,30	60	350
10	1	1	388	428	true	0	Exp	compatible	52		0	S10_Exp_cong_2ndhalf_22_variables.mat	left	320	510	1385	39	200	10551	18	90	75,83	56	290
10	2	1	390	437	true	0	Exp	compatible	53		0	S10_Exp_cong_2ndhalf_23_variables.mat	right	325	520	1466	37	195	11660	21	110	109,62	58	305
10	1	1	486	473	true	0	Exp	compatible	54		0	S10_Exp_cong_2ndhalf_24_variables.mat	left	410	565	1474	37	210	11057	19	110	71,34	52	295
10	2	1	443	420	true	0	Exp	compatible	55		0	S10_Exp_cong_2ndhalf_25_variables.mat	right	380	500	1561	40	200	12806	23	115	106,21	58	290
10	2	1	385	422	true	0	Exp	compatible	56		0	S10_Exp_cong_2ndhalf_26_variables.mat	right	315	510	1498	40	205	11793	23	115	106,41	62	320
10	2	1	335	408	true	0	Exp	compatible	57		0	S10_Exp_cong_2ndhalf_27_variables.mat	right	270	490	1468	39	195	11569	20	100	106,83	56	280
10	2	1	366	383	true	0	Exp	compatible	58		0	S10_Exp_cong_2ndhalf_28_variables.mat	right	295	470	1528	41	195	12778	23	110	107,94	62	295
10	1	1	322	496	true	0	Exp	compatible	59		0	S10_Exp_cong_2ndhalf_29_variables.mat	left	255	580	1348	31	180	11662	16	95	73,57	47	275
10	2	1	330	445	true	0	Exp	compatible	60		0	S10_Exp_cong_2ndhalf_30_variables.mat	right	265	525	1490	34	180	13268	18	95	105,16	58	305
10	1	2	479	492	true	0	Exp	incompatible	1		0	S10_Exp_incong1_1sthalf_01_variables.mat	right	380	610	1282	41	250	9965	25	150	80,17	66	405
10	2	2	389	488	true	0	Exp	incompatible	2		0	S10_Exp_incong1_1sthalf_02_variables.mat	left	320	575	1375	36	205	9544	19	110	104,33	55	315
10	1	2	344	483	true	0	Exp	incompatible	3		0	S10_Exp_incong1_1sthalf_03_variables.mat	right	265	580	1348	34	200	10640	17	100	80,63	47	275
10	1	2	417	478	true	0	Exp	incompatible	4		0	S10_Exp_incong1_1sthalf_04_variables.mat	right	345	565	1245	35	200	9229	16	90	78,99	46	260
10	1	2	370	438	true	0	Exp	incompatible	5		0	S10_Exp_incong1_1sthalf_05_variables.mat	right	295	535	1335	38	205	9753	22	120	84,10	51	275
10	1	2	417	475	true	0	Exp	incompatible	6		0	S10_Exp_incong1_1sthalf_06_variables.mat	right	340	565	1332	36	205	9976	19	105	77,33	57	320
10	1	2	397	473	true	0	Exp	incompatible	7		0	S10_Exp_incong1_1sthalf_07_variables.mat	right	330	560	1398	36	200	10930	17	95	75,58	55	310
10	2	2	318	444	true	0	Exp	incompatible	8		0	S10_Exp_incong1_1sthalf_08_variables.mat	left	245	535	1536	35	185	12903	18	95	108,63	55	295
10	2	2	423	456	true	0	Exp	incompatible	9		0	S10_Exp_incong1_1sthalf_09_variables.mat	left	340	555	1348	37	205	10335	18	100	111,41	64	360
10	1	2	408	448	true	0	Exp	incompatible	10		0	S10_Exp_incong1_1sthalf_10_variables.mat	right	335	540	1363	37	200	10517	19	105	81,79	51	280
10	1	2	510	466	true	0	Exp	incompatible	11		0	S10_Exp_incong1_1sthalf_11_variables.mat	right	435	560	1474	35	200	11912	19	110	83,95	46	260
10	2	2	373	483	true	0	Exp	incompatible	12		0	S10_Exp_incong1_1sthalf_12_variables.mat	left	300	575	1429	33	190	11879	16	90	111,45	52	300
10	2	2	328	424	true	0	Exp	incompatible	13		0	S10_Exp_incong1_1sthalf_13_variables.mat	left	255	515	1655	36	185	15200	19	100	112,74	58	300
10	1	2	345	439	true	0	Exp	incompatible	14		0	S10_Exp_incong1_1sthalf_14_variables.mat	right	275	525	1489	37	195	11919	19	100	81,11	58	305
10	2	2	501	441	true	0	Exp	incompatible	15		0	S10_Exp_incong1_1sthalf_15_variables.mat	left	445	515	1413	40	205	11573	14	70	109,98	64	335
10	2	2	456	410	true	0	Exp	incompatible	16		0	S10_Exp_incong1_1sthalf_16_variables.mat	left	380	505	1356	40	205	10660	19	100	113,11	59	300
10	2	2	438	406	true	0	Exp	incompatible	17		0	S10_Exp_incong1_1sthalf_17_variables.mat	left	355	510	1463	40	210	11652	19	95	109,93	60	310
10	2	2	407	423	true	0	Exp	incompatible	18		0	S10_Exp_incong1_1sthalf_18_variables.mat	left	325	525	1443	40	210	10698	23	120	109,61	61	320
10	1	2	351	539	true	0	Exp	incompatible	19		0	S10_Exp_incong1_1sthalf_19_variables.mat	right	280	630	1387	31	195	11652	16	100	77,38	44	280
10	1	2	363	480	true	0	Exp	incompatible	20		0	S10_Exp_incong1_1sthalf_20_variables.mat	right	290	570	1287	36	205	9965	19	105	82,34	47	270
10	2	2	339	444	true	0	Exp	incompatible	21		0	S10_Exp_incong1_1sthalf_21_variables.mat	left	255	545	1466	37	200	12485	17	95	111,31	58	320
10	1	2	377	455	true	0	Exp	incompatible	22		0	S10_Exp_incong1_1sthalf_22_variables.mat	right	305	545	1444	36	195	12011	19	105	84,39	50	275
10	1	2	354	510	true	0	Exp	incompatible	23		0	S10_Exp_incong1_1sthalf_23_variables.mat	right	285	595	1326	33	200	10130	18	105	83,35	54	325
10	1	2	365	502	true	0	Exp	incompatible	24		0	S10_Exp_incong1_1sthalf_24_variables.mat	right	280	605	1327	36	220	10246	18	110	80,84	50	305
10	2	2	365	425	true	0	Exp	incompatible	25		0	S10_Exp_incong1_1sthalf_25_variables.mat	left	290	520	1565	37	195	13559	17	90	109,70	58	305
10	2	2	453	442	true	0	Exp	incompatible	26		0	S10_Exp_incong1_1sthalf_26_variables.mat	left	380	535	1434	39	210	10884	17	90	111,79	58	310
10	2	2	379	474	true	0	Exp	incompatible	27		0	S10_Exp_incong1_1sthalf_27_variables.mat	left	300	575	1419	37	215	10777	19	110	110,00	57	330
10	2	2	621	467	true	0	Exp	incompatible	28		0	S10_Exp_incong1_1sthalf_28_variables.mat	left	550	555	1448	39	220	11201	21	115	108,59	57	320
10	2	2	521	432	true	0	Exp	incompatible	29		0	S10_Exp_incong1_1sthalf_29_variables.mat	left	455	515	1392	40	205	10454	20	105	108,67	57	295
10	1	2	390	450	true	0	Exp	incompatible	30		0	S10_Exp_incong1_1sthalf_30_variables.mat	right	320	540	1482	34	185	12600	18	95	83,59	52	280
10	2	2	463	436	true	0	Exp	incompatible	31		0	S10_Exp_incong1_2ndhalf_01_variables.mat	left	390	525	1437	37	195	12001	19	100	108,09	59	310
10	2	2	485	395	true	0	Exp	incompatible	32		0	S10_Exp_incong1_2ndhalf_02_variables.mat	left	410	485	1398	41	200	10480	20	95	108,44	61	300
10	1	2	289	459	true	0	Exp	incompatible	33		0	S10_Exp_incong1_2ndhalf_03_variables.mat	right	225	545	1393	33	180	11242	18	100	82,70	55	300
10	1	2	379	446	true	0	Exp	incompatible	34		0	S10_Exp_incong1_2ndhalf_04_variables.mat	right	305	540	1400	37	200	10847	20	110	84,25	48	260
10	1	2	399	443	true	0	Exp	incompatible	35		0	S10_Exp_incong1_2ndhalf_05_variables.mat	right	330	525	1341	37	195	10597	19	100	81,99	56	295
10	2	2	375	692	true	0	Exp	incompatible	36		0	S10_Exp_incong1_2ndhalf_06_variables.mat	left	305	780	1607	24	190	13224	11	85	111,68	36	280
10	1	2	429	451	true	0	Exp	incompatible	37		0	S10_Exp_incong1_2ndhalf_07_variables.mat	right	350	550	1322	35	195	11005	14	80	80,74	53	290
10	1	2	388	410	true	0	Exp	incompatible	38		0	S10_Exp_incong1_2ndhalf_08_variables.mat	right	310	505	1327	39	195	10572	19	95	83,50	51	260
10	1	2	399	420	true	0	Exp	incompatible	39		0	S10_Exp_incong1_2ndhalf_09_variables.mat	right	320	515	1401	38	200	11296	20	105	85,48	51	265
10	1	2	463	417	true	0	Exp	incompatible	40		0	S10_Exp_incong1_2ndhalf_10_variables.mat	right	390	505	1450	36	180	12598	19	95	83,50	46	235
10	1	2	393	431	true	0	Exp	incompatible	41		0	S10_Exp_incong1_2ndhalf_11_variables.mat	right	315	525	1281	38	200	9941	19	100	79,51	58	310
10	2	2	309	436	true	0	Exp	incompatible	42		0	S10_Exp_incong1_2ndhalf_12_variables.mat	left	240	520	1625	33	175	14456	17	90	110,56	54	285
10	2	2	384	396	true	0	Exp	incompatible	43		0	S10_Exp_incong1_2ndhalf_13_variables.mat	left	305	490	1646	38	185	15382	20	100	115,43	61	305
10	2	2	316	419	true	0	Exp	incompatible	44		0	S10_Exp_incong1_2ndhalf_14_variables.mat	left	245	510	1576	35	180	15004	17	85	111,01	55	280
10	2	2	325	390	true	0	Exp	incompatible	45		0	S10_Exp_incong1_2ndhalf_15_variables.mat	left	250	480	1525	38	185	13184	18	85	110,20	57	275
10	2	2	363	431	true	0	Exp	incompatible	46		0	S10_Exp_incong1_2ndhalf_16_variables.mat	left	290	520	1556	35	185	14007	19	100	106,87	59	310
10	2	2	335	419	true	0	Exp	incompatible	47		0	S10_Exp_incong1_2ndhalf_17_variables.mat	left	265	510	1517	36	185	12821	16	85	108,31	59	300
10	2	2	479	447	true	0	Exp	incompatible	48		0	S10_Exp_incong1_2ndhalf_18_variables.mat	left	410	535	1401	40	215	10227	20	110	105,19	64	345
10	1	2	503	458	true	0	Exp	incompatible	49		0	S10_Exp_incong1_2ndhalf_19_variables.mat	right	440	540	1514	33	175	12686	14	75	83,07	39	210
10	2	2	502	409	true	0	Exp	incompatible	50		0	S10_Exp_incong1_2ndhalf_20_variables.mat	left	435	495	1457	38	190	12178	18	90	106,83	60	300
10	1	2	427	0	false	2	Exp	incompatible	51		0
10	2	2	385	416	true	0	Exp	incompatible	52		0	S10_Exp_incong1_2ndhalf_22_variables.mat	left	315	505	1484	39	200	11736	19	95	106,08	64	330
10	1	2	502	423	true	0	Exp	incompatible	53		0	S10_Exp_incong1_2ndhalf_23_variables.mat	right	430	510	1297	36	185	11185	15	80	81,02	40	205
10	1	2	462	460	true	0	Exp	incompatible	54		0	S10_Exp_incong1_2ndhalf_24_variables.mat	right	375	565	1228	37	210	9410	19	105	81,65	56	320
10	1	2	424	393	true	0	Exp	incompatible	55		0	S10_Exp_incong1_2ndhalf_25_variables.mat	right	345	485	1431	38	185	11716	18	90	81,14	52	255
10	1	2	358	394	true	0	Exp	incompatible	56		0	S10_Exp_incong1_2ndhalf_26_variables.mat	right	285	485	1379	39	190	11155	19	90	82,94	60	295
10	2	2	359	419	true	0	Exp	incompatible	57		0	S10_Exp_incong1_2ndhalf_27_variables.mat	left	285	510	1474	40	205	11277	19	95	112,14	63	325
10	2	2	357	468	true	0	Exp	incompatible	58		0	S10_Exp_incong1_2ndhalf_28_variables.mat	left	280	565	1469	38	215	11097	17	95	112,71	56	320
10	1	2	437	477	true	0	Exp	incompatible	59		0	S10_Exp_incong1_2ndhalf_29_variables.mat	right	365	565	1311	34	195	10550	18	100	77,42	57	325
10	2	2	623	0	false	2	Exp	incompatible	60		0
11	2	1	403	558	true	0	Exp	compatible	1		0	S11_Exp_Cong_1sthalf_01_variables.mat	right	300	680	1174	35	240	7720	17	115	106,12	48	330
11	2	1	406	478	true	0	Exp	compatible	2		0	S11_Exp_Cong_1sthalf_02_variables.mat	right	310	590	1135	38	225	8254	18	105	104,26	60	355
11	2	1	501	523	true	0	Exp	compatible	3		0	S11_Exp_Cong_1sthalf_03_variables.mat	right	415	625	1141	35	220	7999	14	90	99,13	63	395
11	2	1	415	519	true	0	Exp	compatible	4		0	S11_Exp_Cong_1sthalf_04_variables.mat	right	315	635	1084	36	230	7683	16	100	99,32	59	380
11	1	1	424	0	false	4	Exp	compatible	5		0
11	2	1	440	496	true	0	Exp	compatible	6		0	S11_Exp_Cong_1sthalf_06_variables.mat	right	345	610	1103	40	245	6563	17	100	96,38	67	415
11	2	1	485	508	true	0	Exp	compatible	7		0	S11_Exp_Cong_1sthalf_07_variables.mat	right	390	620	1108	37	230	6757	13	80	94,32	63	395
11	1	1	421	596	true	0	Exp	compatible	8		0	S11_Exp_Cong_1sthalf_08_variables.mat	left	325	710	1055	33	235	6884	15	105	73,27	59	420
11	1	1	384	610	true	0	Exp	compatible	9		0	S11_Exp_Cong_1sthalf_09_variables.mat	left	280	730	972	34	250	5877	14	105	69,49	56	410
11	2	1	391	501	true	0	Exp	compatible	10		0	S11_Exp_Cong_1sthalf_10_variables.mat	right	300	610	1257	35	215	8944	14	85	97,33	59	360
11	1	1	350	486	true	0	Exp	compatible	11		0	S11_Exp_Cong_1sthalf_11_variables.mat	left	245	610	1228	40	245	7836	20	125	71,97	50	310
11	2	1	424	472	true	0	Exp	compatible	12		0	S11_Exp_Cong_1sthalf_12_variables.mat	right	315	595	1136	39	235	7727	17	100	100,62	61	365
11	2	1	490	434	true	0	Exp	compatible	13		0	S11_Exp_Cong_1sthalf_13_variables.mat	right	400	540	1234	41	225	8550	18	100	101,81	60	325
11	2	1	383	405	true	0	Exp	compatible	14		0	S11_Exp_Cong_1sthalf_14_variables.mat	right	280	525	1216	40	210	9586	18	95	100,85	64	340
11	2	1	348	430	true	0	Exp	compatible	15		0	S11_Exp_Cong_1sthalf_15_variables.mat	right	255	540	1331	40	215	9777	15	85	105,01	58	320
11	1	1	366	731	true	0	Exp	compatible	16		0	S11_Exp_Cong_1sthalf_16_variables.mat	left	270	845	1263	24	205	10485	11	90	76,42	34	285
11	1	1	422	552	true	0	Exp	compatible	17		0	S11_Exp_Cong_1sthalf_17_variables.mat	left	330	660	1197	32	215	8646	15	95	73,74	65	430
11	2	1	446	458	true	0	Exp	compatible	18		0	S11_Exp_Cong_1sthalf_18_variables.mat	right	340	580	1254	42	245	8497	18	105	105,97	61	355
11	2	1	347	414	true	0	Exp	compatible	19		0	S11_Exp_Cong_1sthalf_19_variables.mat	right	245	535	1229	43	230	8181	19	105	92,82	63	340
11	2	1	330	467	true	0	Exp	compatible	20		0	S11_Exp_Cong_1sthalf_20_variables.mat	right	235	580	1349	38	220	9317	16	95	97,42	54	315
11	2	1	396	441	true	0	Exp	compatible	21		0	S11_Exp_Cong_1sthalf_21_variables.mat	right	290	560	1200	40	230	8100	18	100	100,11	59	335
11	2	1	363	495	true	0	Exp	compatible	22		0	S11_Exp_Cong_1sthalf_22_variables.mat	right	270	605	1336	35	215	10022	15	90	99,95	53	320
11	1	1	443	493	true	0	Exp	compatible	23		0	S11_Exp_Cong_1sthalf_23_variables.mat	left	355	595	1172	37	225	7708	12	75	76,47	58	345
11	1	1	403	470	true	0	Exp	compatible	24		0	S11_Exp_Cong_1sthalf_24_variables.mat	left	305	585	1256	39	230	8413	20	115	84,15	54	320
11	2	1	439	413	true	0	Exp	compatible	25		0	S11_Exp_Cong_1sthalf_25_variables.mat	right	345	525	1278	42	220	8692	23	120	104,62	60	320
11	1	1	355	545	true	0	Exp	compatible	26		0	S11_Exp_Cong_1sthalf_26_variables.mat	left	260	660	1223	35	230	8792	14	95	75,74	52	345
11	1	1	425	571	true	0	Exp	compatible	27		0	S11_Exp_Cong_1sthalf_27_variables.mat	left	320	695	1102	32	225	8325	11	80	75,08	54	380
11	2	1	442	467	true	0	Exp	compatible	28		0	S11_Exp_Cong_1sthalf_28_variables.mat	right	335	590	1201	41	245	7639	18	105	100,45	60	360
11	1	1	442	0	false	4	Exp	compatible	29		0
11	1	1	408	523	true	0	Exp	compatible	30		0	S11_Exp_Cong_1sthalf_30_variables.mat	left	300	650	1165	39	255	6371	17	110	67,34	60	395
11	2	1	401	471	true	0	Exp	compatible	31		0	S11_Exp_Cong_2ndhalf_01_variables.mat	right	305	585	1180	40	235	7974	17	100	103,51	56	330
11	1	1	336	605	true	0	Exp	compatible	32		0	S11_Exp_Cong_2ndhalf_02_variables.mat	left	235	725	1110	34	245	6611	10	70	73,48	55	400
11	1	1	346	545	true	0	Exp	compatible	33		0	S11_Exp_Cong_2ndhalf_03_variables.mat	left	235	670	1140	37	245	6691	20	130	68,26	56	380
11	1	1	356	537	true	0	Exp	compatible	34		0	S11_Exp_Cong_2ndhalf_04_variables.mat	left	250	660	1103	38	250	7065	17	110	72,55	60	400
11	1	1	377	587	true	0	Exp	compatible	35		0	S11_Exp_Cong_2ndhalf_05_variables.mat	left	275	705	1101	34	240	6295	20	140	73,48	48	335
11	1	1	371	490	true	0	Exp	compatible	36		0	S11_Exp_Cong_2ndhalf_06_variables.mat	left	265	615	1077	44	270	6407	18	110	68,61	66	405
11	2	1	428	453	true	0	Exp	compatible	37		0	S11_Exp_Cong_2ndhalf_07_variables.mat	right	325	575	1407	41	235	8970	19	110	103,39	59	340
11	1	1	373	546	true	0	Exp	compatible	38		0	S11_Exp_Cong_2ndhalf_08_variables.mat	left	265	670	1086	36	240	7163	13	85	73,30	55	370
11	1	1	419	561	true	0	Exp	compatible	39		0	S11_Exp_Cong_2ndhalf_09_variables.mat	left	315	685	1175	36	250	6683	18	125	72,43	55	375
11	1	1	419	491	true	0	Exp	compatible	40		0	S11_Exp_Cong_2ndhalf_10_variables.mat	left	310	620	1153	43	270	6771	14	85	78,30	65	405
11	2	1	377	511	true	0	Exp	compatible	41		0	S11_Exp_Cong_2ndhalf_11_variables.mat	right	275	630	1160	37	235	7881	17	105	94,53	54	345
11	1	1	363	571	true	0	Exp	compatible	42		0	S11_Exp_Cong_2ndhalf_12_variables.mat	left	235	720	1152	39	280	6565	20	145	67,68	53	385
11	2	1	379	460	true	0	Exp	compatible	43		0	S11_Exp_Cong_2ndhalf_13_variables.mat	right	275	580	1157	40	235	8340	17	100	88,53	57	335
11	2	1	341	435	true	0	Exp	compatible	44		0	S11_Exp_Cong_2ndhalf_14_variables.mat	right	240	550	1215	43	240	8439	20	110	103,35	60	335
11	2	1	389	474	true	0	Exp	compatible	45		0	S11_Exp_Cong_2ndhalf_15_variables.mat	right	295	585	1149	42	245	7643	17	100	99,54	60	355
11	1	1	383	630	true	0	Exp	compatible	46		0	S11_Exp_Cong_2ndhalf_16_variables.mat	left	285	745	1063	33	250	7578	14	105	60,99	69	515
11	2	1	362	470	true	0	Exp	compatible	47		0	S11_Exp_Cong_2ndhalf_17_variables.mat	right	260	585	1212	38	225	8688	17	100	98,39	61	360
11	2	1	357	461	true	0	Exp	compatible	48		0	S11_Exp_Cong_2ndhalf_18_variables.mat	right	250	585	1114	42	250	7260	19	115	102,24	67	395
11	1	1	397	586	true	0	Exp	compatible	49		0	S11_Exp_Cong_2ndhalf_19_variables.mat	left	295	705	1088	37	260	6446	13	95	70,26	57	400
11	1	1	469	0	false	2	Exp	compatible	50		0
11	1	1	429	569	true	0	Exp	compatible	51		0	S11_Exp_Cong_2ndhalf_21_variables.mat	left	335	685	1110	37	250	6523	16	110	69,86	57	390
11	2	1	484	519	true	0	Exp	compatible	52		0	S11_Exp_Cong_2ndhalf_22_variables.mat	right	385	635	1179	37	235	7841	15	95	95,33	55	355
11	1	1	503	581	true	0	Exp	compatible	53		0	S11_Exp_Cong_2ndhalf_23_variables.mat	left	405	695	1180	33	230	7456	12	80	72,95	50	350
11	2	1	440	473	true	0	Exp	compatible	54		0	S11_Exp_Cong_2ndhalf_24_variables.mat	right	330	605	1239	40	245	7860	20	120	99,28	61	370
11	2	1	502	440	true	0	Exp	compatible	55		0	S11_Exp_Cong_2ndhalf_25_variables.mat	right	405	550	1140	42	235	7473	17	95	103,26	63	350
11	2	1	446	486	true	0	Exp	compatible	56		0	S11_Exp_Cong_2ndhalf_26_variables.mat	right	345	605	1190	40	245	7995	20	120	100,46	63	385
11	1	1	411	574	true	0	Exp	compatible	57		0	S11_Exp_Cong_2ndhalf_27_variables.mat	left	305	695	1106	36	255	6506	15	105	70,18	59	410
11	1	1	481	586	true	0	Exp	compatible	58		0	S11_Exp_Cong_2ndhalf_28_variables.mat	left	375	710	1085	36	260	6158	13	95	72,67	58	410
11	1	1	477	573	true	0	Exp	compatible	59		0	S11_Exp_Cong_2ndhalf_29_variables.mat	left	370	700	1075	37	260	6030	14	95	69,59	60	425
11	1	1	464	505	true	0	Exp	compatible	60		0	S11_Exp_Cong_2ndhalf_30_variables.mat	left	360	625	1053	43	265	5976	18	110	74,84	68	430
11	2	2	563	483	true	0	Exp	incompatible	1		0	S11_Exp_incong_1sthalf_01_variables.mat	left	475	590	1050	40	235	6605	15	85	95,09	60	360
11	2	2	469	484	true	0	Exp	incompatible	2		0	S11_Exp_incong_1sthalf_02_variables.mat	left	365	605	1204	40	245	6956	18	110	103,62	66	400
11	1	2	445	533	true	0	Exp	incompatible	3		0	S11_Exp_incong_1sthalf_03_variables.mat	right	365	630	1183	36	230	7798	17	105	72,64	65	415
11	2	2	552	507	true	0	Exp	incompatible	4		0	S11_Exp_incong_1sthalf_04_variables.mat	left	450	625	1144	39	240	6888	12	80	99,58	58	365
11	2	2	494	489	true	0	Exp	incompatible	5		0	S11_Exp_incong_1sthalf_05_variables.mat	left	390	610	1178	39	240	6913	22	135	113,15	63	390
11	2	2	720	425	true	0	Exp	incompatible	6		0	S11_Exp_incong_1sthalf_06_variables.mat	left	630	535	1288	48	260	7173	23	125	106,79	65	350
11	1	2	468	466	true	0	Exp	incompatible	7		0	S11_Exp_incong_1sthalf_07_variables.mat	right	375	575	1287	37	215	9323	18	100	71,01	59	340
11	2	2	453	416	true	0	Exp	incompatible	8		0	S11_Exp_incong_1sthalf_08_variables.mat	left	350	540	1254	45	245	7121	16	85	101,93	62	335
11	1	2	452	568	true	0	Exp	incompatible	9		0	S11_Exp_incong_1sthalf_09_variables.mat	right	350	685	1220	34	235	7810	15	100	62,61	66	455
11	1	2	410	426	true	0	Exp	incompatible	10		0	S11_Exp_incong_1sthalf_10_variables.mat	right	305	550	1152	38	215	9105	14	80	73,82	63	350
11	2	2	396	387	true	0	Exp	incompatible	11		0	S11_Exp_incong_1sthalf_11_variables.mat	left	305	495	1414	44	220	9708	18	90	106,15	57	285
11	2	2	625	479	true	0	Exp	incompatible	12		0	S11_Exp_incong_1sthalf_12_variables.mat	left	520	605	1134	39	235	7664	14	85	107,83	52	315
11	1	2	534	664	true	0	Exp	incompatible	13		0	S11_Exp_incong_1sthalf_13_variables.mat	right	430	785	1075	30	230	7391	15	115	71,40	49	385
11	2	2	441	491	true	0	Exp	incompatible	14		0	S11_Exp_incong_1sthalf_14_variables.mat	left	350	605	1155	40	245	6948	16	95	105,16	60	365
11	2	2	575	422	true	0	Exp	incompatible	15		0	S11_Exp_incong_1sthalf_15_variables.mat	left	470	545	1243	46	255	6628	21	115	104,83	63	345
11	1	2	413	453	true	0	Exp	incompatible	16		0	S11_Exp_incong_1sthalf_16_variables.mat	right	310	575	1208	40	230	8702	16	95	77,29	64	370
11	1	2	549	530	true	0	Exp	incompatible	17		0	S11_Exp_incong_1sthalf_17_variables.mat	right	450	650	1161	37	245	8217	15	95	68,63	69	450
11	2	2	531	455	true	0	Exp	incompatible	18		0	S11_Exp_incong_1sthalf_18_variables.mat	left	445	555	1197	40	225	8403	16	90	104,89	61	340
11	1	2	652	831	true	0	Exp	incompatible	19	bimodal vel/GA	1	S11_Exp_incong_1sthalf_19_variables.mat	right	555	945	1078	24	225	7116	13	115	61,46	46	435
11	1	2	513	893	true	0	Exp	incompatible	20	bimodal vel/GA	1	S11_Exp_incong_1sthalf_20_variables.mat	right	425	1000	1120	22	210	8560	8	80	66,45	34	335
11	2	2	0	0	false	1	Exp	incompatible	21		0
11	2	2	645	459	true	0	Exp	incompatible	22		0	S11_Exp_incong_1sthalf_22_variables.mat	left	555	570	1059	46	265	6462	16	90	100,03	62	355
11	2	2	588	451	true	0	Exp	incompatible	23		0	S11_Exp_incong_1sthalf_23_variables.mat	left	490	570	1203	42	240	7876	16	95	104,52	58	335
11	1	2	463	606	true	0	Exp	incompatible	24		0	S11_Exp_incong_1sthalf_24_variables.mat	right	365	725	1066	38	280	6559	19	135	68,76	59	425
11	1	2	466	582	true	0	Exp	incompatible	25		0	S11_Exp_incong_1sthalf_25_variables.mat	right	370	695	1053	43	300	6322	18	125	73,47	61	430
11	1	2	480	574	true	0	Exp	incompatible	26	bimodal GA	2	S11_Exp_incong_1sthalf_26_variables.mat	right	395	675	1065	41	275	5246	18	125	73,50	66	450
11	1	2	492	591	true	0	Exp	incompatible	27		0	S11_Exp_incong_1sthalf_27_variables.mat	right	410	695	1120	43	300	5874	22	155	74,63	66	465
11	2	2	359	446	true	0	Exp	incompatible	28		0	S11_Exp_incong_1sthalf_28_variables.mat	left	265	555	1175	43	245	7541	20	110	103,25	58	325
11	2	2	432	433	true	0	Exp	incompatible	29		0	S11_Exp_incong_1sthalf_29_variables.mat	left	350	535	1075	47	255	6226	17	90	104,19	62	335
11	1	2	461	541	true	0	Exp	incompatible	30		0	S11_Exp_incong_1sthalf_30_variables.mat	right	370	650	1350	35	225	9827	19	125	71,91	60	390
11	1	2	375	712	true	0	Exp	incompatible	31		0	S11_Exp_incong_2ndhalf_01_variables.mat	right	310	790	1236	35	275	6399	15	120	74,65	50	395
11	2	2	401	541	true	0	Exp	incompatible	32	bimodal GA	2	S11_Exp_incong_2ndhalf_02_variables.mat	left	315	645	1134	40	255	6710	13	85	103,94	64	415
11	1	2	406	0	false	2	Exp	incompatible	33		0
11	2	2	538	506	true	0	Exp	incompatible	34		0	S11_Exp_incong_2ndhalf_04_variables.mat	left	430	630	1037	52	325	5179	19	120	107,26	65	415
11	2	2	429	493	true	0	Exp	incompatible	35		0	S11_Exp_incong_2ndhalf_05_variables.mat	left	340	600	1062	48	290	5390	22	135	104,44	69	420
11	2	2	550	507	true	0	Exp	incompatible	36		0	S11_Exp_incong_2ndhalf_06_variables.mat	left	400	675	1153	50	340	5150	28	190	107,28	61	410
11	1	2	569	553	true	0	Exp	incompatible	37		0	S11_Exp_incong_2ndhalf_07_variables.mat	right	435	705	1109	41	290	5366	19	130	76,79	61	430
11	1	2	426	626	true	0	Exp	incompatible	38		0	S11_Exp_incong_2ndhalf_08_variables.mat	right	335	735	1065	39	285	5901	17	125	89,57	62	455
11	1	2	385	578	true	0	Exp	incompatible	39		0	S11_Exp_incong_2ndhalf_09_variables.mat	right	290	690	1063	35	245	6837	7	50	70,74	67	470
11	2	2	595	489	true	0	Exp	incompatible	40		0	S11_Exp_incong_2ndhalf_10_variables.mat	left	485	615	1204	45	280	5998	28	175	105,62	68	420
11	1	2	450	532	true	0	Exp	incompatible	41		0	S11_Exp_incong_2ndhalf_11_variables.mat	right	340	660	1074	47	310	5189	21	135	72,49	74	490
11	1	2	564	705	true	0	Exp	incompatible	42		0	S11_Exp_incong_2ndhalf_12_variables.mat	right	430	855	1129	35	300	6335	21	180	62,80	48	415
11	2	2	457	487	true	0	Exp	incompatible	43		0	S11_Exp_incong_2ndhalf_13_variables.mat	left	350	615	1089	44	275	5068	26	160	105,17	67	415
11	1	2	566	616	true	0	Exp	incompatible	44		0	S11_Exp_incong_2ndhalf_14_variables.mat	right	460	740	1012	39	290	5276	18	130	66,04	65	480
11	1	2	570	770	true	0	Exp	incompatible	45		0	S11_Exp_incong_2ndhalf_15_variables.mat	right	475	885	1027	31	270	5153	20	180	70,01	46	405
11	1	2	497	589	true	0	Exp	incompatible	46		0	S11_Exp_incong_2ndhalf_16_variables.mat	right	420	680	940	41	280	4849	23	155	72,82	63	430
11	2	2	507	554	true	0	Exp	incompatible	47		0	S11_Exp_incong_2ndhalf_17_variables.mat	left	355	725	1052	44	320	5933	26	190	109,51	65	475
11	1	2	467	554	true	0	Exp	incompatible	48		0	S11_Exp_incong_2ndhalf_18_variables.mat	right	345	695	1115	40	280	6211	22	150	66,09	66	460
11	1	2	577	702	true	0	Exp	incompatible	49		0	S11_Exp_incong_2ndhalf_19_variables.mat	right	420	875	1040	36	315	4696	7	55	72,99	60	530
11	2	2	419	522	true	0	Exp	incompatible	50		0	S11_Exp_incong_2ndhalf_20_variables.mat	left	315	645	1100	39	250	6350	11	70	114,23	65	420
11	1	2	659	491	true	0	Exp	incompatible	51		0	S11_Exp_incong_2ndhalf_21_variables.mat	right	545	625	1216	46	290	6643	24	150	73,92	73	460
11	1	2	619	543	true	0	Exp	incompatible	52		0	S11_Exp_incong_2ndhalf_22_variables.mat	right	500	680	1141	42	290	5944	22	150	75,18	64	435
11	2	2	428	525	true	0	Exp	incompatible	53		0	S11_Exp_incong_2ndhalf_23_variables.mat	left	330	640	1071	44	285	5208	13	80	119,06	62	395
11	2	2	574	472	true	0	Exp	incompatible	54		0	S11_Exp_incong_2ndhalf_24_variables.mat	left	475	590	1147	41	245	6120	20	120	104,83	60	355
11	1	2	402	545	true	0	Exp	incompatible	55		0	S11_Exp_incong_2ndhalf_25_variables.mat	right	280	685	1062	41	280	5070	8	55	72,35	63	435
11	2	2	371	455	true	0	Exp	incompatible	56		0	S11_Exp_incong_2ndhalf_26_variables.mat	left	270	575	1183	41	240	6745	22	125	110,68	59	340
11	2	2	450	455	true	0	Exp	incompatible	57		0	S11_Exp_incong_2ndhalf_27_variables.mat	left	345	575	1223	45	260	7075	20	115	112,41	61	350
11	1	2	317	487	true	0	Exp	incompatible	58		0	S11_Exp_incong_2ndhalf_28_variables.mat	right	230	590	1224	41	245	7241	19	110	80,13	68	405
11	2	2	574	412	true	0	Exp	incompatible	59		0	S11_Exp_incong_2ndhalf_29_variables.mat	left	475	525	1292	46	245	7592	21	110	108,30	63	335
11	2	2	521	474	true	0	Exp	incompatible	60		0	S11_Exp_incong_2ndhalf_30_variables.mat	left	380	635	1224	49	315	7543	27	175	103,86	63	400
12	1	1	561	597	true	0	Exp	compatible	1		0	S12_Exp_Cong1_1sthalf_01_variables.mat	left	475	705	998	36	255	6424	15	105	80,40	55	390
12	1	1	573	500	true	0	Exp	compatible	2		0	S12_Exp_Cong1_1sthalf_02_variables.mat	left	470	620	1138	42	260	7174	18	110	70,87	62	385
12	1	1	471	667	true	0	Exp	compatible	3		0	S12_Exp_Cong1_1sthalf_03_variables.mat	left	390	770	1218	28	220	9372	11	80	72,75	44	335
12	2	1	581	516	true	0	Exp	compatible	4		0	S12_Exp_Cong1_1sthalf_04_variables.mat	right	490	625	1359	36	225	9299	18	115	98,60	59	370
12	2	1	661	482	true	0	Exp	compatible	5		0	S12_Exp_Cong1_1sthalf_05_variables.mat	right	555	605	1206	39	235	8215	17	100	96,91	66	400
12	2	1	626	564	true	0	Exp	compatible	6		0	S12_Exp_Cong1_1sthalf_06_variables.mat	right	540	670	1190	37	250	7446	17	110	95,88	55	370
12	2	1	572	481	true	0	Exp	compatible	7		0	S12_Exp_Cong1_1sthalf_07_variables.mat	right	485	585	1235	41	240	8067	18	110	102,94	67	395
12	1	1	415	364	true	0	Exp	compatible	8		0	S12_Exp_Cong1_1sthalf_08_variables.mat	left	335	460	1540	38	175	14427	17	80	81,84	63	295
12	1	1	415	364	true	0	Exp	compatible	9		0	S12_Exp_Cong1_1sthalf_09_variables.mat	left	320	480	1471	42	205	12130	19	95	85,06	63	305
12	1	1	541	460	true	0	Exp	compatible	10		0	S12_Exp_Cong1_1sthalf_10_variables.mat	left	465	555	1331	36	200	10563	15	80	78,83	54	305
12	2	1	463	410	true	0	Exp	compatible	11		0	S12_Exp_Cong1_1sthalf_11_variables.mat	right	365	525	1449	37	200	11406	19	100	100,02	57	305
12	2	1	491	369	true	0	Exp	compatible	12		0	S12_Exp_Cong1_1sthalf_12_variables.mat	right	390	485	1495	42	205	10899	21	105	103,89	64	315
12	1	1	407	402	true	0	Exp	compatible	13		0	S12_Exp_Cong1_1sthalf_13_variables.mat	left	300	525	1423	40	215	11828	21	110	73,02	65	345
12	1	1	449	922	true	0	Exp	compatible	14	bimodal vel/GA	1	S12_Exp_Cong1_1sthalf_14_variables.mat	left	345	1040	1341	21	210	10847	10	105	78,27	31	325
12	1	1	500	427	true	0	Exp	compatible	15		0	S12_Exp_Cong1_1sthalf_15_variables.mat	left	400	545	1292	39	215	9207	17	95	77,67	62	340
12	2	1	486	408	true	0	Exp	compatible	16		0	S12_Exp_Cong1_1sthalf_16_variables.mat	right	385	525	1482	36	190	12444	18	95	99,59	60	320
12	1	1	392	406	true	0	Exp	compatible	17		0	S12_Exp_Cong1_1sthalf_17_variables.mat	left	265	550	1496	37	205	18353	22	120	71,93	58	325
12	1	1	451	430	true	0	Exp	compatible	18		0	S12_Exp_Cong1_1sthalf_18_variables.mat	left	355	545	1372	37	205	10782	16	85	77,11	60	330
12	1	1	407	471	true	0	Exp	compatible	19		0	S12_Exp_Cong1_1sthalf_19_variables.mat	left	310	585	1384	34	200	11811	16	95	74,38	51	300
12	1	1	548	508	true	0	Exp	compatible	20		0	S12_Exp_Cong1_1sthalf_20_variables.mat	left	465	610	1164	37	230	7771	16	100	71,61	56	345
12	2	1	649	406	true	0	Exp	compatible	21		0	S12_Exp_Cong1_1sthalf_21_variables.mat	right	565	505	1431	39	200	11506	17	85	100,61	62	315
12	1	1	512	426	true	0	Exp	compatible	22		0	S12_Exp_Cong1_1sthalf_22_variables.mat	left	405	555	1344	39	220	10327	21	115	69,45	60	335
12	2	1	455	374	true	0	Exp	compatible	23		0	S12_Exp_Cong1_1sthalf_23_variables.mat	right	380	470	1543	36	175	15292	17	80	100,31	58	275
12	1	1	444	423	true	0	Exp	compatible	24		0	S12_Exp_Cong1_1sthalf_24_variables.mat	left	335	550	1366	36	200	11469	18	95	73,18	59	325
12	2	1	398	434	true	0	Exp	compatible	25		0	S12_Exp_Cong1_1sthalf_25_variables.mat	right	320	530	1451	36	195	11948	18	95	100,55	58	310
12	2	1	590	435	true	0	Exp	compatible	26		0	S12_Exp_Cong1_1sthalf_26_variables.mat	right	510	535	1497	39	210	11213	17	95	100,23	56	300
12	2	1	710	439	true	0	Exp	compatible	27		0	S12_Exp_Cong1_1sthalf_27_variables.mat	right	620	545	1239	41	225	9962	16	90	95,56	64	350
12	2	1	663	488	true	0	Exp	compatible	28		0	S12_Exp_Cong1_1sthalf_28_variables.mat	right	600	565	1332	36	200	10918	12	70	100,97	63	360
12	2	1	553	428	true	0	Exp	compatible	29		0	S12_Exp_Cong1_1sthalf_29_variables.mat	right	465	535	1395	41	220	9915	20	110	97,95	61	330
12	1	1	454	491	true	0	Exp	compatible	30		0	S12_Exp_Cong1_1sthalf_30_variables.mat	left	340	625	1310	35	220	9576	18	110	65,61	58	360
12	2	1	565	429	true	0	Exp	compatible	31		0	S12_Exp_Cong1_2ndhalf_01_variables.mat	right	475	540	1504	40	215	10738	14	75	97,41	61	335
12	1	1	520	438	true	0	Exp	compatible	32		0	S12_Exp_Cong1_2ndhalf_02_variables.mat	left	450	530	1493	32	175	14362	14	75	73,25	53	285
12	1	1	666	434	true	0	Exp	compatible	33		0	S12_Exp_Cong1_2ndhalf_03_variables.mat	left	570	545	1420	37	205	11886	19	105	72,94	55	300
12	1	1	464	455	true	0	Exp	compatible	34		0	S12_Exp_Cong1_2ndhalf_04_variables.mat	left	370	565	1341	34	195	10545	16	90	69,00	55	315
12	2	1	503	457	true	0	Exp	compatible	35		0	S12_Exp_Cong1_2ndhalf_05_variables.mat	right	420	560	1468	37	205	10720	20	110	100,13	57	320
12	1	1	392	426	true	0	Exp	compatible	36		0	S12_Exp_Cong1_2ndhalf_06_variables.mat	left	310	525	1395	38	200	12132	16	85	74,77	58	310
12	2	1	511	403	true	0	Exp	compatible	37		0	S12_Exp_Cong1_2ndhalf_07_variables.mat	right	435	500	1402	40	200	11619	18	95	98,84	62	315
12	2	1	413	381	true	0	Exp	compatible	38		0	S12_Exp_Cong1_2ndhalf_08_variables.mat	right	340	475	1523	42	200	12765	20	95	109,64	63	300
12	2	1	521	464	true	0	Exp	compatible	39		0	S12_Exp_Cong1_2ndhalf_09_variables.mat	right	455	550	1415	37	205	10805	16	90	107,65	58	320
12	2	1	398	440	true	0	Exp	compatible	40		0	S12_Exp_Cong1_2ndhalf_10_variables.mat	right	320	535	1410	38	210	9824	13	70	106,41	65	350
12	1	1	348	437	true	0	Exp	compatible	41		0	S12_Exp_Cong1_2ndhalf_11_variables.mat	left	275	525	1436	33	175	18184	12	65	74,47	54	285
12	2	1	386	407	true	0	Exp	compatible	42		0	S12_Exp_Cong1_2ndhalf_12_variables.mat	right	315	495	1529	38	190	12915	19	95	106,07	58	290
12	1	1	398	490	true	0	Exp	compatible	43		0	S12_Exp_Cong1_2ndhalf_13_variables.mat	left	315	590	1248	33	200	9938	14	85	75,82	56	335
12	2	1	537	446	true	0	Exp	compatible	44		0	S12_Exp_Cong1_2ndhalf_14_variables.mat	right	460	545	1382	38	210	10115	18	100	103,16	60	330
12	1	1	468	507	true	0	Exp	compatible	45		0	S12_Exp_Cong1_2ndhalf_15_variables.mat	left	385	610	1118	34	205	9022	14	85	71,56	56	345
12	2	1	651	500	true	0	Exp	compatible	46		0	S12_Exp_Cong1_2ndhalf_16_variables.mat	right	550	615	1303	37	230	9341	20	120	102,26	60	370
12	2	1	484	603	true	0	Exp	compatible	47		0	S12_Exp_Cong1_2ndhalf_17_variables.mat	right	395	710	1223	31	220	8273	9	65	101,64	47	335
12	2	1	473	505	true	0	Exp	compatible	48		0	S12_Exp_Cong1_2ndhalf_18_variables.mat	right	400	595	1386	37	220	10359	17	100	110,73	53	320
12	1	1	372	544	true	0	Exp	compatible	49		0	S12_Exp_Cong1_2ndhalf_19_variables.mat	left	305	630	1475	28	175	14695	11	70	75,16	59	375
12	1	1	725	506	true	0	Exp	compatible	50		0	S12_Exp_Cong1_2ndhalf_20_variables.mat	left	630	615	1360	35	215	9773	17	105	73,35	56	345
12	1	1	418	533	true	0	Exp	compatible	51		0	S12_Exp_Cong1_2ndhalf_21_variables.mat	left	340	625	1380	30	190	10990	11	70	70,62	44	280
12	2	1	595	587	true	0	Exp	compatible	52		0	S12_Exp_Cong1_2ndhalf_22_variables.mat	right	500	700	1344	35	245	8378	19	130	99,98	50	355
12	2	1	457	496	true	0	Exp	compatible	53		0	S12_Exp_Cong1_2ndhalf_23_variables.mat	right	375	600	1334	34	205	9810	10	60	96,69	61	370
12	2	1	458	515	true	0	Exp	compatible	54		0	S12_Exp_Cong1_2ndhalf_24_variables.mat	right	360	635	1354	34	220	9539	17	105	96,22	56	360
12	1	1	470	510	true	0	Exp	compatible	55		0	S12_Exp_Cong1_2ndhalf_25_variables.mat	left	390	605	1404	32	195	12538	13	80	73,97	47	290
12	2	1	494	507	true	0	Exp	compatible	56		0	S12_Exp_Cong1_2ndhalf_26_variables.mat	right	425	595	1384	33	200	11308	14	80	92,29	55	330
12	1	1	395	574	true	0	Exp	compatible	57		0	S12_Exp_Cong1_2ndhalf_27_variables.mat	left	315	670	1393	28	190	13212	13	90	68,53	54	365
12	2	1	501	0	false	2	Exp	compatible	58		0
12	1	1	557	499	true	0	Exp	compatible	59		0	S12_Exp_Cong1_2ndhalf_29_variables.mat	left	475	600	1334	33	200	11438	15	90	72,34	55	330
12	1	1	455	524	true	0	Exp	compatible	60		0	S12_Exp_Cong1_2ndhalf_30_variables.mat	left	380	620	1340	32	200	11685	13	80	71,10	51	320
12	2	2	753	722	true	0	Exp	incompatible	1		0	S12_Exp_incong_1sthalf_01_variables.mat	left	665	825	1235	29	240	9312	14	115	96,75	56	465
12	2	2	588	567	true	0	Exp	incompatible	2		0	S12_Exp_incong_1sthalf_02_variables.mat	left	495	680	1329	37	250	10205	18	125	95,50	58	395
12	2	2	619	538	true	0	Exp	incompatible	3		0	S12_Exp_incong_1sthalf_03_variables.mat	left	550	625	1356	38	235	10533	13	85	102,27	61	385
12	2	2	685	539	true	0	Exp	incompatible	4		0	S12_Exp_incong_1sthalf_04_variables.mat	left	605	635	1286	35	225	10409	15	95	99,36	60	385
12	1	2	673	665	true	0	Exp	incompatible	5		0	S12_Exp_incong_1sthalf_05_variables.mat	right	595	760	1342	28	215	10358	13	100	69,88	46	345
12	1	2	755	552	true	0	Exp	incompatible	6		0	S12_Exp_incong_1sthalf_06_variables.mat	right	680	645	1277	32	210	9469	16	100	71,42	52	335
12	1	2	665	573	true	0	Exp	incompatible	7		0	S12_Exp_incong_1sthalf_07_variables.mat	right	585	670	1373	30	205	11187	13	90	70,89	56	375
12	1	2	709	596	true	0	Exp	incompatible	8		0	S12_Exp_incong_1sthalf_08_variables.mat	right	620	700	1196	35	245	7837	18	120	62,17	60	425
12	2	2	559	526	true	0	Exp	incompatible	9		0	S12_Exp_incong_1sthalf_09_variables.mat	left	485	620	1383	32	200	12280	12	75	95,53	53	330
12	1	2	652	604	true	0	Exp	incompatible	10		0	S12_Exp_incong_1sthalf_10_variables.mat	right	580	695	1302	31	215	9746	13	90	68,30	47	325
12	2	2	635	581	true	0	Exp	incompatible	11		0	S12_Exp_incong_1sthalf_11_variables.mat	left	545	685	1165	40	275	7176	14	95	94,63	60	410
12	1	2	800	659	true	0	Exp	incompatible	12		0	S12_Exp_incong_1sthalf_12_variables.mat	right	715	765	1282	29	225	9753	13	100	68,74	56	430
12	1	2	694	558	true	0	Exp	incompatible	13		0	S12_Exp_incong_1sthalf_13_variables.mat	right	615	655	1378	30	195	11000	14	90	67,94	57	375
12	2	2	485	495	true	0	Exp	incompatible	14		0	S12_Exp_incong_1sthalf_14_variables.mat	left	410	590	1510	31	185	13632	13	75	97,25	53	315
12	2	2	492	501	true	0	Exp	incompatible	15		0	S12_Exp_incong_1sthalf_15_variables.mat	left	420	590	1395	33	200	12023	14	85	102,91	59	350
12	2	2	587	628	true	0	Exp	incompatible	16		0	S12_Exp_incong_1sthalf_16_variables.mat	left	520	715	1426	28	200	12106	11	80	93,74	57	410
12	1	2	585	508	true	0	Exp	incompatible	17		0	S12_Exp_incong_1sthalf_17_variables.mat	right	505	605	1764	29	175	16865	15	90	85,36	31	190
12	1	2	498	465	true	0	Exp	incompatible	18		0	S12_Exp_incong_1sthalf_18_variables.mat	right	420	565	1605	34	190	13832	17	100	76,40	54	310
12	2	2	1785	575	true	0	Exp	incompatible	19		0	S12_Exp_incong_1sthalf_19_variables.mat	left	1710	670	1489	28	185	14479	13	90	99,39	46	310
12	1	2	1053	569	true	0	Exp	incompatible	20		0	S12_Exp_incong_1sthalf_20_variables.mat	right	980	660	1743	26	175	17750	13	85	76,21	28	180
12	2	2	514	475	true	0	Exp	incompatible	21		0	S12_Exp_incong_1sthalf_21_variables.mat	left	435	570	1513	34	195	14258	16	90	101,79	51	295
12	2	2	973	515	true	0	Exp	incompatible	22		0	S12_Exp_incong_1sthalf_22_variables.mat	left	890	615	1415	38	235	11226	20	125	97,86	63	390
12	1	2	433	500	true	0	Exp	incompatible	23		0	S12_Exp_incong_1sthalf_23_variables.mat	right	360	595	1733	27	165	17930	13	75	73,54	47	280
12	2	2	1050	598	true	0	Exp	incompatible	24		0	S12_Exp_incong_1sthalf_24_variables.mat	left	985	680	1568	26	175	15978	11	75	102,59	31	215
12	2	2	719	505	true	0	Exp	incompatible	25		0	S12_Exp_incong_1sthalf_25_variables.mat	left	650	595	1602	30	180	15412	13	75	100,95	57	345
12	2	2	512	485	true	0	Exp	incompatible	26		0	S12_Exp_incong_1sthalf_26_variables.mat	left	450	565	1596	30	170	15928	13	75	98,97	60	345
12	1	2	604	495	true	0	Exp	incompatible	27		0	S12_Exp_incong_1sthalf_27_variables.mat	right	515	600	1734	28	170	17025	14	80	72,97	50	305
12	1	2	531	510	true	0	Exp	incompatible	28		0	S12_Exp_incong_1sthalf_28_variables.mat	right	455	605	1426	31	190	11908	13	80	69,13	66	400
12	1	2	544	509	true	0	Exp	incompatible	29		0	S12_Exp_incong_1sthalf_29_variables.mat	right	460	610	1534	34	205	11965	17	105	69,60	52	315
12	1	2	518	479	true	0	Exp	incompatible	30		0	S12_Exp_incong_1sthalf_30_variables.mat	right	440	570	1426	35	200	11809	16	90	65,95	56	320
12	2	2	621	438	true	0	Exp	incompatible	31		0	S12_Exp_incong_2ndhalf_01_variables.mat	left	550	530	1686	34	185	16537	16	85	106,78	59	315
12	2	2	369	438	true	0	Exp	incompatible	32		0	S12_Exp_incong_2ndhalf_02_variables.mat	left	305	520	1638	34	175	15959	16	80	108,98	59	310
12	1	2	536	514	true	0	Exp	incompatible	33		0	S12_Exp_incong_2ndhalf_03_variables.mat	right	465	605	1748	29	175	17552	15	90	68,04	49	300
12	2	2	494	487	true	0	Exp	incompatible	34		0	S12_Exp_incong_2ndhalf_04_variables.mat	left	425	570	1821	29	165	19100	14	75	104,85	50	285
12	2	2	557	442	true	0	Exp	incompatible	35		0	S12_Exp_incong_2ndhalf_05_variables.mat	left	505	510	1855	29	150	21721	12	60	107,36	55	285
12	1	2	465	473	true	0	Exp	incompatible	36		0	S12_Exp_incong_2ndhalf_06_variables.mat	right	395	560	1511	30	170	15373	13	70	64,17	58	330
12	1	2	636	482	true	0	Exp	incompatible	37		0	S12_Exp_incong_2ndhalf_07_variables.mat	right	560	575	1547	30	175	14794	14	80	69,06	52	300
12	2	2	450	436	true	0	Exp	incompatible	38		0	S12_Exp_incong_2ndhalf_08_variables.mat	left	375	530	1517	35	185	14475	17	90	109,57	60	325
12	1	2	597	473	true	0	Exp	incompatible	39		0	S12_Exp_incong_2ndhalf_09_variables.mat	right	520	570	1404	31	175	13487	13	75	67,46	68	390
12	1	2	488	1046	true	0	Exp	incompatible	40	bimodal vel/GA	1	S12_Exp_incong_2ndhalf_10_variables.mat	right	415	1135	1357	17	185	12342	8	85	74,95	30	340
12	2	2	460	441	true	0	Exp	incompatible	41		0	S12_Exp_incong_2ndhalf_11_variables.mat	left	400	520	1661	34	180	15971	14	75	115,64	53	280
12	2	2	602	541	true	0	Exp	incompatible	42		0	S12_Exp_incong_2ndhalf_12_variables.mat	left	525	635	1240	36	230	9243	14	85	103,54	63	400
12	1	2	656	0	false	2	Exp	incompatible	43		0
12	2	2	575	485	true	0	Exp	incompatible	44		0	S12_Exp_incong_2ndhalf_14_variables.mat	left	500	575	1374	36	210	13865	15	90	102,22	66	380
12	1	2	657	519	true	0	Exp	incompatible	45		0	S12_Exp_incong_2ndhalf_15_variables.mat	right	590	605	1775	28	170	17366	13	80	73,68	47	290
12	1	2	514	429	true	0	Exp	incompatible	46		0	S12_Exp_incong_2ndhalf_16_variables.mat	right	425	535	1499	35	185	13726	17	95	77,48	60	325
12	2	2	457	486	true	0	Exp	incompatible	47		0	S12_Exp_incong_2ndhalf_17_variables.mat	left	390	570	1575	35	200	14824	13	75	98,23	59	340
12	2	2	590	518	true	0	Exp	incompatible	48		0	S12_Exp_incong_2ndhalf_18_variables.mat	left	510	615	1363	42	260	9226	17	105	99,12	68	425
12	1	2	481	574	true	0	Exp	incompatible	49		0	S12_Exp_incong_2ndhalf_19_variables.mat	right	390	685	1328	32	220	9688	16	110	61,11	55	380
12	1	2	478	523	true	0	Exp	incompatible	50		0	S12_Exp_incong_2ndhalf_20_variables.mat	right	385	630	1570	30	190	13121	14	90	75,16	52	330
12	2	2	434	508	true	0	Exp	incompatible	51		0	S12_Exp_incong_2ndhalf_21_variables.mat	left	370	590	1479	31	180	14594	14	85	108,18	57	340
12	1	2	720	544	true	0	Exp	incompatible	52		0	S12_Exp_incong_2ndhalf_22_variables.mat	right	650	630	1310	34	215	10366	15	95	68,75	59	370
12	2	2	836	525	true	0	Exp	incompatible	53		0	S12_Exp_incong_2ndhalf_23_variables.mat	left	775	600	1542	28	170	16681	12	70	108,53	55	335
12	2	2	598	460	true	0	Exp	incompatible	54		0	S12_Exp_incong_2ndhalf_24_variables.mat	left	540	535	1752	32	170	17987	13	70	115,59	53	285
12	1	2	583	453	true	0	Exp	incompatible	55		0	S12_Exp_incong_2ndhalf_25_variables.mat	right	500	555	1826	32	180	17192	17	95	92,92	46	255
12	2	2	420	392	true	0	Exp	incompatible	56		0	S12_Exp_incong_2ndhalf_26_variables.mat	left	360	470	1674	35	165	20150	14	70	109,20	61	290
12	1	2	551	0	false	2	Exp	incompatible	57		0
12	1	2	585	462	true	0	Exp	incompatible	58		0	S12_Exp_incong_2ndhalf_28_variables.mat	right	500	570	1511	33	190	13225	16	90	76,15	63	360
12	1	2	535	646	true	0	Exp	incompatible	59		0	S12_Exp_incong_2ndhalf_29_variables.mat	right	460	740	1489	25	185	12432	11	80	71,47	41	305
12	2	2	571	498	true	0	Exp	incompatible	60		0	S12_Exp_incong_2ndhalf_30_variables.mat	left	530	555	1289	37	205	12698	11	60	102,89	64	355
13	2	1	365	461	true	0	Exp	compatible	1		0	S13_Exp_cong_001_variables.mat	right	315	530	1178	36	195	11412	12	65	104,16	66	350
13	2	1	287	453	true	0	Exp	compatible	2		0	S13_Exp_cong_002_variables.mat	right	235	520	1274	37	195	11485	11	60	112,69	60	315
13	2	1	322	464	true	0	Exp	compatible	3		0	S13_Exp_cong_003_variables.mat	right	270	530	1223	37	195	11050	11	60	115,75	64	340
13	1	1	398	525	true	0	Exp	compatible	4		0	S13_Exp_cong_004_variables.mat	left	335	605	1022	36	220	7918	13	80	68,01	65	395
13	1	1	343	503	true	0	Exp	compatible	5		0	S13_Exp_cong_005_variables.mat	left	280	585	1034	36	210	7925	10	60	69,09	59	350
13	2	1	344	476	true	0	Exp	compatible	6		0	S13_Exp_cong_006_variables.mat	right	300	540	1285	38	205	10239	12	65	109,69	64	350
13	2	1	320	451	true	0	Exp	compatible	7		0	S13_Exp_cong_007_variables.mat	right	260	525	1302	38	200	10923	12	65	115,17	60	320
13	1	1	383	911	true	0	Exp	compatible	8	bimodal vel/GA	1	S13_Exp_cong_008_variables.mat	left	320	995	1000	21	205	8719	8	75	66,53	83	830
13	1	1	382	623	true	0	Exp	compatible	9		0	S13_Exp_cong_009_variables.mat	left	320	705	1015	30	215	7273	9	60	67,84	48	340
13	1	1	315	489	true	0	Exp	compatible	10		0	S13_Exp_cong_010a_variables.mat	left	245	575	1052	36	210	7793	12	70	73,70	64	370
13	2	1	330	469	true	0	Exp	compatible	11		0	S13_Exp_cong_011a_variables.mat	right	275	540	1255	35	190	10768	12	65	111,80	62	335
13	2	1	346	436	true	0	Exp	compatible	12		0	S13_Exp_cong_012_variables.mat	right	290	510	1245	39	200	10482	13	65	114,56	63	325
13	2	1	395	430	true	0	Exp	compatible	13		0	S13_Exp_cong_013_variables.mat	right	345	500	1262	38	190	12096	11	55	112,97	63	315
13	2	1	273	404	true	0	Exp	compatible	14		0	S13_Exp_cong_014_variables.mat	right	215	480	1388	40	195	12007	13	65	115,87	61	295
13	1	1	339	471	true	0	Exp	compatible	15		0	S13_Exp_cong_015_variables.mat	left	265	565	1013	37	210	7586	13	75	73,94	62	355
13	2	1	383	470	true	0	Exp	compatible	16		0	S13_Exp_cong_016_variables.mat	right	325	545	1299	30	165	13913	12	65	112,34	68	375
13	2	1	371	491	true	0	Exp	compatible	17		0	S13_Exp_cong_017_variables.mat	right	315	565	1210	35	200	10649	11	65	108,98	64	365
13	1	1	354	510	true	0	Exp	compatible	18		0	S13_Exp_cong_018_variables.mat	left	290	590	1080	35	210	9634	12	70	72,53	53	315
13	1	1	513	534	true	0	Exp	compatible	19		0	S13_Exp_cong_019_variables.mat	left	440	620	1059	34	215	9366	13	80	66,15	66	410
13	1	1	341	512	true	0	Exp	compatible	20		0	S13_Exp_cong_020_variables.mat	left	275	595	1070	36	215	8550	12	70	68,20	66	395
13	1	1	499	0	false	2	Exp	compatible	21		0
13	2	1	454	465	true	0	Exp	compatible	22		0	S13_Exp_cong_022_variables.mat	right	380	560	1199	39	220	9551	17	95	108,21	65	370
13	2	1	438	457	true	0	Exp	compatible	23		0	S13_Exp_cong_023_variables.mat	right	390	525	1245	37	195	14162	11	55	109,99	60	320
13	2	1	350	434	true	0	Exp	compatible	24		0	S13_Exp_cong_024_variables.mat	right	295	505	1273	36	185	12200	13	65	109,71	61	310
13	2	1	368	427	true	0	Exp	compatible	25		0	S13_Exp_cong_025_variables.mat	right	310	500	1265	38	190	11500	12	60	108,19	63	320
13	1	1	443	476	true	0	Exp	compatible	26		0	S13_Exp_cong_026_variables.mat	left	385	550	1007	36	200	10414	11	60	70,02	59	325
13	2	1	409	408	true	0	Exp	compatible	27		0	S13_Exp_cong_027_variables.mat	right	345	490	1352	39	190	11974	14	70	112,84	63	310
13	1	1	377	509	true	0	Exp	compatible	28		0	S13_Exp_cong_028_variables.mat	left	305	595	1023	37	220	8483	13	75	68,32	72	430
13	1	1	386	513	true	0	Exp	compatible	29		0	S13_Exp_cong_029_variables.mat	left	310	605	1001	36	220	8176	14	85	66,77	66	405
13	1	1	381	732	true	0	Exp	compatible	30	bimodal vel/GA	1	S13_Exp_cong_030_variables.mat	left	320	810	978	22	175	9248	8	65	63,79	83	675
13	1	1	381	452	true	0	Exp	compatible	31		0	S13_Exp_cong_031_variables.mat	left	300	550	1006	38	210	8056	15	80	68,87	72	400
13	2	1	540	0	false	2	Exp	compatible	32		0
13	1	1	380	503	true	0	Exp	compatible	33		0	S13_Exp_cong_033_variables.mat	left	290	615	995	37	230	7196	13	80	68,13	62	385
13	2	1	370	426	true	0	Exp	compatible	34		0	S13_Exp_cong_034_variables.mat	right	315	500	1457	33	165	13969	12	60	113,44	58	290
13	2	1	425	386	true	0	Exp	compatible	35		0	S13_Exp_cong_035_variables.mat	right	365	465	1293	37	175	12524	15	70	112,21	62	290
13	2	1	382	418	true	0	Exp	compatible	36		0	S13_Exp_cong_036_variables.mat	right	325	490	1375	35	170	12640	12	60	113,22	58	290
13	1	1	405	495	true	0	Exp	compatible	37		0	S13_Exp_cong_037_variables.mat	left	335	580	1018	35	205	8747	12	70	66,36	69	405
13	2	1	330	406	true	0	Exp	compatible	38		0	S13_Exp_cong_038_variables.mat	right	280	475	1276	38	180	11778	13	60	112,92	66	315
13	2	1	350	456	true	0	Exp	compatible	39		0	S13_Exp_cong_039_variables.mat	right	300	525	1306	34	180	12832	12	60	107,76	65	345
13	1	1	437	474	true	0	Exp	compatible	40		0	S13_Exp_cong_040_variables.mat	left	360	565	1095	33	185	10095	12	70	67,62	65	370
13	1	1	367	476	true	0	Exp	compatible	41		0	S13_Exp_cong_041_variables.mat	left	295	565	999	34	195	8629	12	70	67,11	70	400
13	2	1	375	419	true	0	Exp	compatible	42		0	S13_Exp_cong_042_variables.mat	right	315	495	1206	39	195	11203	13	65	106,88	69	345
13	1	1	368	471	true	0	Exp	compatible	43		0	S13_Exp_cong_043_variables.mat	left	290	565	1004	36	205	8872	12	70	65,95	75	425
13	1	1	463	517	true	0	Exp	compatible	44		0	S13_Exp_cong_044_variables.mat	left	395	600	1024	34	200	9466	13	75	67,41	63	380
13	2	1	545	434	true	0	Exp	compatible	45		0	S13_Exp_cong_045_variables.mat	right	485	515	1412	35	180	12373	12	65	112,73	58	305
13	1	1	285	469	true	0	Exp	compatible	46		0	S13_Exp_cong_046_variables.mat	left	215	560	1104	33	190	9609	12	65	67,13	66	370
13	1	1	350	453	true	0	Exp	compatible	47		0	S13_Exp_cong_047_variables.mat	left	280	540	1018	36	195	8080	12	65	67,27	68	370
13	1	1	351	436	true	0	Exp	compatible	48		0	S13_Exp_cong_048_variables.mat	left	275	530	1045	43	230	6398	12	65	69,47	69	370
13	2	1	422	447	true	0	Exp	compatible	49		0	S13_Exp_cong_049_variables.mat	right	365	525	1366	32	170	13443	12	65	109,19	63	335
13	1	1	353	459	true	0	Exp	compatible	50		0	S13_Exp_cong_050_variables.mat	left	290	540	1085	33	180	9728	13	70	67,78	69	375
13	1	1	400	476	true	0	Exp	compatible	51		0	S13_Exp_cong_051_variables.mat	left	325	570	1023	34	195	8956	14	80	64,47	69	395
13	2	1	363	452	true	0	Exp	compatible	52		0	S13_Exp_cong_052_variables.mat	right	300	530	1236	39	210	11027	13	70	108,00	67	360
13	1	1	329	472	true	0	Exp	compatible	53		0	S13_Exp_cong_053_variables.mat	left	250	570	1083	37	210	8206	12	70	70,69	61	350
13	2	1	411	470	true	0	Exp	compatible	54		0	S13_Exp_cong_054_variables.mat	right	350	550	1303	33	180	11221	13	70	106,50	63	350
13	2	1	402	482	true	0	Exp	compatible	55		0	S13_Exp_cong_055_variables.mat	right	345	555	1283	31	175	11695	12	65	98,96	62	345
13	2	1	431	449	true	0	Exp	compatible	56		0	S13_Exp_cong_056_variables.mat	right	375	525	1382	31	165	13684	12	65	107,00	61	325
13	1	1	450	0	false	2	Exp	compatible	57		0
13	1	1	550	541	true	0	Exp	compatible	58		0	S13_Exp_cong_058_variables.mat	left	475	635	1023	33	210	7599	10	65	62,07	70	445
13	1	1	589	546	true	0	Exp	compatible	59		0	S13_Exp_cong_059_variables.mat	left	495	660	1081	33	215	9061	13	85	66,63	59	395
13	2	1	378	446	true	0	Exp	compatible	60		0	S13_Exp_cong_060_variables.mat	right	320	520	1273	33	170	11641	14	75	102,88	71	370
13	1	2	326	598	true	0	Exp	incompatible	1		0	S13_Exp_icong_001_variables.mat	right	275	670	1039	33	220	7784	7	45	80,29	62	420
13	1	2	416	585	true	0	Exp	incompatible	2		0	S13_Exp_icong_002_variables.mat	right	370	650	1287	32	210	8342	23	150	82,72	62	405
13	1	2	317	0	false	2	Exp	incompatible	3		0
13	1	2	461	621	true	0	Exp	incompatible	4		0	S13_Exp_icong_004_variables.mat	right	385	710	1176	30	215	8868	8	60	73,48	59	425
13	1	2	430	559	true	0	Exp	incompatible	5		0	S13_Exp_icong_005_variables.mat	right	360	650	1230	37	240	7278	8	55	79,04	62	405
13	2	2	621	543	true	0	Exp	incompatible	6		0	S13_Exp_icong_006_variables.mat	left	540	645	1030	37	235	6737	11	70	116,55	65	420
13	2	2	394	558	true	0	Exp	incompatible	7		0	S13_Exp_icong_007_variables.mat	left	320	650	1071	31	205	8768	12	75	105,77	60	390
13	2	2	454	520	true	0	Exp	incompatible	8		0	S13_Exp_icong_008_variables.mat	left	380	615	1037	36	220	6281	18	110	106,58	65	405
13	1	2	372	527	true	0	Exp	incompatible	9		0	S13_Exp_icong_009_variables.mat	right	310	610	1285	33	200	9158	10	60	78,90	60	370
13	1	2	431	518	true	0	Exp	incompatible	10		0	S13_Exp_icong_010_variables.mat	right	360	610	1185	33	200	8407	14	85	75,27	61	375
13	2	2	405	545	true	0	Exp	incompatible	11		0	S13_Exp_icong_011_variables.mat	left	315	650	1078	36	230	6739	20	130	103,40	68	445
13	2	2	394	518	true	0	Exp	incompatible	12		0	S13_Exp_icong_012_variables.mat	left	305	620	1085	37	230	8069	17	105	113,13	62	385
13	2	2	376	500	true	0	Exp	incompatible	13		0	S13_Exp_icong_013_variables.mat	left	300	595	1132	36	215	8893	13	75	114,31	62	375
13	1	2	521	544	true	0	Exp	incompatible	14		0	S13_Exp_icong_014_variables.mat	right	455	625	1168	33	205	9381	11	70	77,71	60	380
13	1	2	438	510	true	0	Exp	incompatible	15		0	S13_Exp_icong_015_variables.mat	right	365	600	1212	32	195	10190	13	75	75,00	61	370
13	1	2	295	496	true	0	Exp	incompatible	16		0	S13_Exp_icong_016_variables.mat	right	230	580	1228	32	190	9461	10	55	76,94	59	345
13	1	2	355	500	true	0	Exp	incompatible	17		0	S13_Exp_icong_017_variables.mat	right	295	580	1131	31	180	9613	12	70	76,20	57	335
13	2	2	350	494	true	0	Exp	incompatible	18		0	S13_Exp_icong_018_variables.mat	left	275	590	1113	38	225	8287	14	85	111,65	63	375
13	1	2	334	543	true	0	Exp	incompatible	19		0	S13_Exp_icong_019_variables.mat	right	270	625	1111	33	210	8752	10	60	71,46	60	380
13	1	2	360	485	true	0	Exp	incompatible	20		0	S13_Exp_icong_020_variables.mat	right	290	575	1140	31	175	9318	12	70	74,98	60	350
13	2	2	412	483	true	0	Exp	incompatible	21		0	S13_Exp_icong_021_variables.mat	left	335	580	1045	38	220	8297	14	80	110,33	67	390
13	1	2	358	560	true	0	Exp	incompatible	22		0	S13_Exp_icong_022_variables.mat	right	290	645	1211	31	200	9238	10	60	76,29	69	450
13	1	2	381	532	true	0	Exp	incompatible	23		0	S13_Exp_icong_023_variables.mat	right	315	615	1180	33	200	9376	10	65	78,12	54	335
13	2	2	467	555	true	0	Exp	incompatible	24		0	S13_Exp_icong_024_variables.mat	left	385	655	1111	37	245	8716	14	95	110,22	71	470
13	2	2	424	572	true	0	Exp	incompatible	25		0	S13_Exp_icong_025_variables.mat	left	360	655	1197	35	230	9013	13	85	110,38	63	410
13	2	2	506	591	true	0	Exp	incompatible	26		0	S13_Exp_icong_026_variables.mat	left	435	680	1259	34	230	9752	11	75	107,66	63	430
13	1	2	385	612	true	0	Exp	incompatible	27		0	S13_Exp_icong_027_variables.mat	right	315	700	1186	32	225	8056	12	80	74,67	69	485
13	2	2	567	624	true	0	Exp	incompatible	28		0	S13_Exp_icong_028_variables.mat	left	500	710	1043	35	250	9867	11	80	100,90	68	485
13	1	2	366	557	true	0	Exp	incompatible	29		0	S13_Exp_icong_029_variables.mat	right	295	645	1155	31	200	9222	11	70	75,67	59	380
13	2	2	448	555	true	0	Exp	incompatible	30		0	S13_Exp_icong_030_variables.mat	left	380	645	1103	36	230	7482	12	75	106,08	68	445
13	2	2	501	480	true	0	Exp	incompatible	31		0	S13_Exp_icong_031_variables.mat	left	435	565	1160	38	215	9683	12	70	113,48	66	375
13	2	2	391	584	true	0	Exp	incompatible	32		0	S13_Exp_icong_032_variables.mat	left	330	665	1187	34	225	8812	9	60	106,10	65	435
13	1	2	428	581	true	0	Exp	incompatible	33		0	S13_Exp_icong_033_variables.mat	right	370	660	1237	30	200	9908	11	70	74,49	56	375
13	1	2	410	564	true	0	Exp	incompatible	34		0	S13_Exp_icong_034_variables.mat	right	355	640	1235	29	185	11491	10	65	73,14	64	415
13	1	2	484	544	true	0	Exp	incompatible	35		0	S13_Exp_icong_035_variables.mat	right	435	610	1169	29	180	11354	11	65	73,59	58	355
13	2	2	562	649	true	0	Exp	incompatible	36		0	S13_Exp_icong_036_variables.mat	left	515	715	1151	40	290	7582	10	70	98,23	69	495
13	1	2	399	0	false	4	Exp	incompatible	37		0
13	1	2	536	544	true	0	Exp	incompatible	38		0	S13_Exp_icong_038_variables.mat	right	490	605	1088	43	260	10100	11	65	74,16	70	425
13	2	2	469	596	true	0	Exp	incompatible	39		0	S13_Exp_icong_039_variables.mat	left	400	680	1053	43	295	7186	13	85	99,57	73	500
13	1	2	405	584	true	0	Exp	incompatible	40		0	S13_Exp_icong_040_variables.mat	right	365	640	1137	40	260	7684	12	75	79,14	67	435
13	2	2	364	645	true	0	Exp	incompatible	41		0	S13_Exp_icong_041_variables.mat	left	315	710	1161	45	320	6326	9	60	106,43	72	515
13	2	2	304	576	true	0	Exp	incompatible	42		0	S13_Exp_icong_042_variables.mat	left	250	650	1289	46	300	6631	11	70	113,71	72	470
13	2	2	414	581	true	0	Exp	incompatible	43		0	S13_Exp_icong_043_variables.mat	left	365	650	1455	44	285	10837	10	65	109,63	69	450
13	1	2	397	537	true	0	Exp	incompatible	44		0	S13_Exp_icong_044_variables.mat	right	365	585	1245	37	220	8184	13	75	79,77	68	400
13	1	2	343	527	true	0	Exp	incompatible	45		0	S13_Exp_icong_045_variables.mat	right	300	590	1189	35	205	8558	11	65	84,55	60	360
13	2	2	413	582	true	0	Exp	incompatible	46		0	S13_Exp_icong_046_variables.mat	left	360	650	1278	45	290	7517	10	65	109,88	72	470
13	1	2	375	562	true	0	Exp	incompatible	47		0	S13_Exp_icong_047_variables.mat	right	340	615	1162	35	215	8926	10	60	77,20	59	370
13	2	2	493	575	true	0	Exp	incompatible	48		0	S13_Exp_icong_048_variables.mat	left	440	645	1275	43	280	7971	10	65	107,69	69	445
13	2	2	525	578	true	0	Exp	incompatible	49		0	S13_Exp_icong_049_variables.mat	left	470	650	1309	44	285	8487	11	75	108,01	69	455
13	2	2	486	574	true	0	Exp	incompatible	50		0	S13_Exp_icong_050_variables.mat	left	430	645	1381	42	270	10143	9	60	102,28	71	460
13	2	2	356	570	true	0	Exp	incompatible	51		0	S13_Exp_icong_051_variables.mat	left	310	635	1276	41	260	7927	12	75	112,29	65	415
13	2	2	341	542	true	0	Exp	incompatible	52		0	S13_Exp_icong_052_variables.mat	left	290	610	1354	44	275	8322	11	70	116,12	66	405
13	2	2	337	527	true	0	Exp	incompatible	53		0	S13_Exp_icong_053_variables.mat	left	295	585	1207	44	260	10471	11	65	119,36	66	390
13	2	2	342	540	true	0	Exp	incompatible	54		0	S13_Exp_icong_054_variables.mat	left	295	605	1121	47	285	7334	10	60	110,25	71	430
13	2	2	338	533	true	0	Exp	incompatible	55		0	S13_Exp_icong_055_variables.mat	left	280	610	1290	44	270	9804	13	80	113,48	67	415
13	1	2	342	525	true	0	Exp	incompatible	56		0	S13_Exp_icong_056_variables.mat	right	310	575	1194	37	215	9262	10	60	81,86	65	380
13	1	2	534	801	true	0	Exp	incompatible	57	bimodal vel/GA	1	S13_Exp_icong_057_variables.mat	right	470	880	1213	25	220	9087	11	95	77,56	40	350
13	1	2	484	484	true	0	Exp	incompatible	58		0	S13_Exp_icong_058_variables.mat	right	435	550	1418	30	165	13715	13	70	86,50	60	335
13	2	2	405	548	true	0	Exp	incompatible	59		0	S13_Exp_icong_059_variables.mat	left	355	615	1168	43	265	9572	10	60	106,03	65	400
13	1	2	304	552	true	0	Exp	incompatible	60		0	S13_Exp_icong_060_variables.mat	right	270	605	1251	33	200	11997	9	55	73,87	66	405
14	1	1	557	617	true	0	Exp	compatible	1		0	S14_Exp_Cong_1sthalf_01_variables.mat	left	480	710	1173	31	220	10327	10	70	60,74	57	405
14	2	1	443	552	true	0	Exp	compatible	2		0	S14_Exp_Cong_1sthalf_02_variables.mat	right	370	645	1465	29	190	13429	10	60	109,02	55	355
14	1	1	408	511	true	0	Exp	compatible	3		0	S14_Exp_Cong_1sthalf_03_variables.mat	left	315	620	1157	35	215	8697	13	80	63,10	61	380
14	2	1	420	461	true	0	Exp	compatible	4		0	S14_Exp_Cong_1sthalf_04_variables.mat	right	360	540	1354	34	185	13524	11	60	103,92	62	340
14	2	1	492	481	true	0	Exp	compatible	5		0	S14_Exp_Cong_1sthalf_05_variables.mat	right	415	580	1288	41	240	10059	13	75	106,64	61	355
14	1	1	421	728	true	0	Exp	compatible	6		0	S14_Exp_Cong_1sthalf_06_variables.mat	left	340	830	1241	24	200	8835	10	80	69,46	17	140
14	1	1	476	485	true	0	Exp	compatible	7		0	S14_Exp_Cong_1sthalf_07_variables.mat	left	390	590	1272	39	235	7439	13	80	66,56	67	400
14	1	1	498	0	false	2	Exp	compatible	8		0
14	2	1	498	529	true	0	Exp	compatible	9		0	S14_Exp_Cong_1sthalf_09_variables.mat	right	410	635	1366	39	250	9933	10	65	108,41	57	365
14	2	1	461	486	true	0	Exp	compatible	10		0	S14_Exp_Cong_1sthalf_10_variables.mat	right	380	585	1362	38	225	9378	13	75	107,46	61	360
14	1	1	551	544	true	0	Exp	compatible	11		0	S14_Exp_Cong_1sthalf_11_variables.mat	left	460	650	1222	37	245	7535	15	95	56,78	65	425
14	2	1	432	439	true	0	Exp	compatible	12		0	S14_Exp_Cong_1sthalf_12_variables.mat	right	350	540	1361	42	230	10113	16	85	106,61	64	350
14	2	1	480	435	true	0	Exp	compatible	13		0	S14_Exp_Cong_1sthalf_13_variables.mat	right	390	540	1372	44	240	9363	14	75	103,75	61	335
14	1	1	488	616	true	0	Exp	compatible	14		0	S14_Exp_Cong_1sthalf_14_variables.mat	left	395	730	1148	31	230	7753	9	60	66,54	33	240
14	1	1	585	516	true	0	Exp	compatible	15		0	S14_Exp_Cong_1sthalf_15_variables.mat	left	465	650	1235	41	270	7371	18	120	64,38	64	420
14	1	1	514	466	true	0	Exp	compatible	16		0	S14_Exp_Cong_1sthalf_16_variables.mat	left	420	575	1250	41	235	7733	23	135	60,53	67	390
14	2	1	428	450	true	0	Exp	compatible	17		0	S14_Exp_Cong_1sthalf_17_variables.mat	right	355	540	1484	37	200	12826	13	70	112,33	56	305
14	1	1	507	0	false	2	Exp	compatible	18		0
14	1	1	425	519	true	0	Exp	compatible	19		0	S14_Exp_Cong_1sthalf_19_variables.mat	left	335	625	1211	34	215	9294	12	75	60,85	61	385
14	1	1	425	483	true	0	Exp	compatible	20		0	S14_Exp_Cong_1sthalf_20_variables.mat	left	335	590	1177	38	225	8379	14	80	65,69	65	385
14	1	1	326	457	true	0	Exp	compatible	21		0	S14_Exp_Cong_1sthalf_21_variables.mat	left	245	555	1341	41	230	8917	16	90	63,27	65	365
14	2	1	480	467	true	0	Exp	compatible	22		0	S14_Exp_Cong_1sthalf_22_variables.mat	right	405	560	1364	40	230	9079	15	85	105,94	63	355
14	2	1	542	521	true	0	Exp	compatible	23		0	S14_Exp_Cong_1sthalf_23_variables.mat	right	475	610	1481	35	215	10519	14	85	104,93	62	380
14	2	1	497	473	true	0	Exp	compatible	24		0	S14_Exp_Cong_1sthalf_24_variables.mat	right	415	575	1259	41	235	10117	16	90	102,88	66	385
14	2	1	446	444	true	0	Exp	compatible	25		0	S14_Exp_Cong_1sthalf_25_variables.mat	right	365	545	1339	41	225	10000	14	80	101,33	67	370
14	2	1	464	474	true	0	Exp	compatible	26		0	S14_Exp_Cong_1sthalf_26_variables.mat	right	400	555	1268	41	230	10554	14	80	104,54	69	385
14	1	1	352	0	false	5	Exp	compatible	27		0
14	2	1	515	509	true	0	Exp	compatible	28		0	S14_Exp_Cong_1sthalf_28_variables.mat	right	435	605	1328	39	240	10538	9	55	102,87	65	395
14	1	1	347	543	true	0	Exp	compatible	29		0	S14_Exp_Cong_1sthalf_29_variables.mat	left	260	645	1206	38	245	8025	17	105	63,88	67	435
14	1	1	492	501	true	0	Exp	compatible	30		0	S14_Exp_Cong_1sthalf_30_variables.mat	left	400	610	1137	46	285	6523	21	125	61,12	72	445
14	1	1	507	471	true	0	Exp	compatible	31		0	S14_Exp_Cong_2ndhalf_01_variables.mat	left	385	610	1252	43	260	7927	16	100	60,11	66	405
14	2	1	412	485	true	0	Exp	compatible	32		0	S14_Exp_Cong_2ndhalf_02_variables.mat	right	340	575	1283	39	225	10245	16	90	101,17	62	360
14	2	1	500	482	true	0	Exp	compatible	33		0	S14_Exp_Cong_2ndhalf_03_variables.mat	right	440	560	1318	38	215	10576	13	70	96,14	63	360
14	1	1	436	451	true	0	Exp	compatible	34		0	S14_Exp_Cong_2ndhalf_04_variables.mat	left	340	565	1234	43	245	9077	18	100	58,34	67	380
14	1	1	479	637	true	0	Exp	compatible	35	bimodal vel/GA	1	S14_Exp_Cong_2ndhalf_05_variables.mat	left	395	735	1262	31	225	9395	11	80	58,94	50	370
14	2	1	490	520	true	0	Exp	compatible	36		0	S14_Exp_Cong_2ndhalf_06_variables.mat	right	415	615	1416	35	215	10830	12	75	105,26	59	365
14	1	1	452	454	true	0	Exp	compatible	37		0	S14_Exp_Cong_2ndhalf_07_variables.mat	left	350	575	1164	42	245	8261	15	85	62,08	69	400
14	2	1	360	401	true	0	Exp	compatible	38		0	S14_Exp_Cong_2ndhalf_08_variables.mat	right	275	505	1324	44	225	9914	14	70	109,46	65	330
14	2	1	457	437	true	0	Exp	compatible	39		0	S14_Exp_Cong_2ndhalf_09_variables.mat	right	355	555	1329	40	225	8879	15	80	103,18	64	360
14	1	1	488	427	true	0	Exp	compatible	40		0	S14_Exp_Cong_2ndhalf_10_variables.mat	left	370	560	1201	43	240	8645	14	80	63,70	68	385
14	1	1	389	431	true	0	Exp	compatible	41		0	S14_Exp_Cong_2ndhalf_11_variables.mat	left	285	555	1237	40	225	8586	15	85	65,83	65	365
14	2	1	495	427	true	0	Exp	compatible	42		0	S14_Exp_Cong_2ndhalf_12_variables.mat	right	400	540	1225	44	240	9765	12	65	109,00	64	350
14	2	1	481	456	true	0	Exp	compatible	43		0	S14_Exp_Cong_2ndhalf_13_variables.mat	right	380	575	1171	48	275	6817	18	100	103,48	69	400
14	2	1	435	489	true	0	Exp	compatible	44		0	S14_Exp_Cong_2ndhalf_14_variables.mat	right	340	600	1046	43	260	12983	16	95	99,88	63	380
14	1	1	441	669	true	0	Exp	compatible	45	bimodal vel/GA	1	S14_Exp_Cong_2ndhalf_15_variables.mat	left	330	800	1065	32	250	7184	11	85	64,91	47	375
14	2	1	457	512	true	0	Exp	compatible	46		0	S14_Exp_Cong_2ndhalf_16_variables.mat	right	355	630	1028	43	270	7950	15	90	97,61	65	415
14	1	1	409	428	true	0	Exp	compatible	47		0	S14_Exp_Cong_2ndhalf_17_variables.mat	left	295	560	1080	46	260	9100	17	95	63,29	71	400
14	2	1	490	625	true	0	Exp	compatible	48		0	S14_Exp_Cong_2ndhalf_18_variables.mat	right	380	750	1202	37	280	6978	11	80	98,36	51	385
14	2	1	450	489	true	0	Exp	compatible	49		0	S14_Exp_Cong_2ndhalf_19_variables.mat	right	350	605	1182	45	270	7576	15	95	94,38	69	420
14	1	1	469	466	true	0	Exp	compatible	50		0	S14_Exp_Cong_2ndhalf_20_variables.mat	left	355	595	1193	43	260	7041	14	85	60,15	68	410
14	1	1	442	468	true	0	Exp	compatible	51		0	S14_Exp_Cong_2ndhalf_21_variables.mat	left	325	600	1247	40	245	9422	16	95	61,03	63	380
14	2	1	633	498	true	0	Exp	compatible	52		0	S14_Exp_Cong_2ndhalf_22_variables.mat	right	525	620	1198	48	300	6289	31	190	95,10	70	435
14	1	1	469	795	true	0	Exp	compatible	53	bimodal vel/GA	1	S14_Exp_Cong_2ndhalf_23_variables.mat	left	365	920	1107	28	250	7333	9	85	59,21	84	780
14	1	1	436	493	true	0	Exp	compatible	54		0	S14_Exp_Cong_2ndhalf_24_variables.mat	left	335	610	1122	40	245	8482	14	80	55,62	66	405
14	2	1	468	0	false	2	Exp	compatible	55		0
14	1	1	565	503	true	0	Exp	compatible	56		0	S14_Exp_Cong_2ndhalf_26_variables.mat	left	460	625	1067	41	255	6747	11	70	64,19	65	410
14	2	1	700	557	true	0	Exp	compatible	57		0	S14_Exp_Cong_2ndhalf_27_variables.mat	right	585	690	934	50	345	5045	21	140	97,02	73	510
14	2	1	516	435	true	0	Exp	compatible	58		0	S14_Exp_Cong_2ndhalf_28_variables.mat	right	415	555	1224	43	240	8970	14	75	105,86	65	365
14	1	1	556	481	true	0	Exp	compatible	59		0	S14_Exp_Cong_2ndhalf_29_variables.mat	left	440	615	1077	43	265	6713	14	85	62,02	67	420
14	2	1	514	471	true	0	Exp	compatible	60		0	S14_Exp_Cong_2ndhalf_30_variables.mat	right	415	590	1216	42	250	8784	13	75	95,36	62	365
14	2	2	520	606	true	0	Exp	incompatible	1		0	S14_Exp_Incong_1sthalf_01_variables.mat	left	420	720	967	36	260	5775	10	65	104,08	66	480
14	2	2	0	0	false	1	Exp	incompatible	2		0
14	1	2	0	0	false	3	Exp	incompatible	3		0
14	2	2	538	578	true	0	Exp	incompatible	4		0	S14_Exp_Incong_1sthalf_04_variables.mat	left	445	685	933	40	275	5582	9	60	103,47	69	475
14	2	2	449	461	true	0	Exp	incompatible	5		0	S14_Exp_Incong_1sthalf_05_variables.mat	left	355	570	1175	40	230	8078	13	75	102,22	68	390
14	2	2	409	471	true	0	Exp	incompatible	6		0	S14_Exp_Incong_1sthalf_06_variables.mat	left	315	580	1158	41	240	8679	13	75	107,30	63	370
14	2	2	467	484	true	0	Exp	incompatible	7		0	S14_Exp_Incong_1sthalf_07_variables.mat	left	375	590	1203	40	240	7651	14	85	101,62	60	360
14	2	2	434	490	true	0	Exp	incompatible	8		0	S14_Exp_Incong_1sthalf_08_variables.mat	left	340	600	1196	41	245	7904	13	75	107,75	59	355
14	1	2	480	527	true	0	Exp	incompatible	9		0	S14_Exp_Incong_1sthalf_09_variables.mat	right	405	620	1239	32	200	10753	12	70	74,36	60	375
14	1	2	454	555	true	0	Exp	incompatible	10		0	S14_Exp_Incong_1sthalf_10_variables.mat	right	365	660	1259	31	210	8746	12	80	74,52	59	395
14	2	2	429	506	true	0	Exp	incompatible	11		0	S14_Exp_Incong_1sthalf_11_variables.mat	left	340	615	1299	37	225	9770	12	75	107,24	61	380
14	1	2	565	542	true	0	Exp	incompatible	12		0	S14_Exp_Incong_1sthalf_12_variables.mat	right	485	640	1335	32	205	10249	11	70	75,12	56	360
14	1	2	501	532	true	0	Exp	incompatible	13		0	S14_Exp_Incong_1sthalf_13_variables.mat	right	425	625	1276	31	195	11309	10	65	74,45	68	425
14	2	2	370	456	true	0	Exp	incompatible	14		0	S14_Exp_Incong_1sthalf_14_variables.mat	left	290	555	1369	39	220	11547	14	75	106,48	61	340
14	1	2	389	681	true	0	Exp	incompatible	15	bimodal vel/GA	1	S14_Exp_Incong_1sthalf_15_variables.mat	right	310	775	1332	25	190	13421	8	60	76,63	47	360
14	2	2	469	461	true	0	Exp	incompatible	16		0	S14_Exp_Incong_1sthalf_16_variables.mat	left	370	575	1222	40	235	8631	14	80	109,81	65	380
14	1	2	374	520	true	0	Exp	incompatible	17		0	S14_Exp_Incong_1sthalf_17_variables.mat	right	290	625	1234	31	195	11084	10	60	77,37	58	360
14	1	2	429	460	true	0	Exp	incompatible	18		0	S14_Exp_Incong_1sthalf_18_variables.mat	right	350	555	1457	34	190	10877	12	65	86,27	49	275
14	2	2	378	508	true	0	Exp	incompatible	19		0	S14_Exp_Incong_1sthalf_19_variables.mat	left	290	610	1307	34	205	11696	12	70	100,68	54	330
14	1	2	474	684	true	0	Exp	incompatible	20	bimodal GA	2	S14_Exp_Incong_1sthalf_20_variables.mat	right	405	775	1323	26	200	12373	8	60	77,24	50	385
14	2	2	530	506	true	0	Exp	incompatible	21		0	S14_Exp_Incong_1sthalf_21_variables.mat	left	455	600	1285	37	220	11788	14	85	103,40	59	355
14	1	2	342	712	true	0	Exp	incompatible	22	bimodal vel/GA	1	S14_Exp_Incong_1sthalf_22_variables.mat	right	265	805	1542	23	185	13453	8	60	79,00	43	350
14	1	2	454	621	true	0	Exp	incompatible	23	bimodal GA	2	S14_Exp_Incong_1sthalf_23_variables.mat	right	375	715	1126	33	240	13024	12	85	74,57	59	420
14	2	2	388	465	true	0	Exp	incompatible	24		0	S14_Exp_Incong_1sthalf_24_variables.mat	left	295	575	1314	37	215	10614	13	75	104,05	61	355
14	2	2	445	443	true	0	Exp	incompatible	25		0	S14_Exp_Incong_1sthalf_25_variables.mat	left	355	550	1263	39	215	10497	12	70	102,25	64	355
14	2	2	434	445	true	0	Exp	incompatible	26		0	S14_Exp_Incong_1sthalf_26_variables.mat	left	325	575	1311	43	245	9153	17	100	95,52	67	385
14	2	2	476	452	true	0	Exp	incompatible	27		0	S14_Exp_Incong_1sthalf_27_variables.mat	left	380	565	1430	43	245	9340	16	95	100,25	67	380
14	2	2	456	449	true	0	Exp	incompatible	28		0	S14_Exp_Incong_1sthalf_28_variables.mat	left	360	560	1287	41	230	8511	15	85	102,77	60	340
14	2	2	399	431	true	0	Exp	incompatible	29		0	S14_Exp_Incong_1sthalf_29_variables.mat	left	295	555	1366	43	240	9525	23	125	98,21	64	360
14	2	2	376	513	true	0	Exp	incompatible	30		0	S14_Exp_Incong_1sthalf_30_variables.mat	left	285	620	1316	33	205	12334	14	90	103,81	54	340
14	1	2	447	765	true	0	Exp	incompatible	31		0	S14_Exp_Incong_2ndhalf_01_variables.mat	right	380	850	1314	26	220	10635	7	60	72,77	47	405
14	1	2	441	569	true	0	Exp	incompatible	32	bimodal GA	2	S14_Exp_Incong_2ndhalf_02_variables.mat	right	365	665	1440	33	220	10890	9	55	76,06	60	400
14	2	2	437	483	true	0	Exp	incompatible	33		0	S14_Exp_Incong_2ndhalf_03_variables.mat	left	340	600	1338	43	260	8098	19	115	93,59	64	385
14	1	2	402	608	true	0	Exp	incompatible	34		0	S14_Exp_Incong_2ndhalf_04_variables.mat	right	330	700	1391	30	210	12938	8	55	76,15	59	415
14	1	2	395	555	true	0	Exp	incompatible	35		0	S14_Exp_Incong_2ndhalf_05_variables.mat	right	320	645	1469	34	220	10049	10	60	75,58	65	425
14	2	2	538	474	true	0	Exp	incompatible	36		0	S14_Exp_Incong_2ndhalf_06_variables.mat	left	460	570	1311	40	230	9451	15	85	96,47	67	385
14	2	2	508	461	true	0	Exp	incompatible	37		0	S14_Exp_Incong_2ndhalf_07_variables.mat	left	425	560	1203	40	230	8560	13	70	99,96	65	370
14	1	2	419	630	true	0	Exp	incompatible	38		0	S14_Exp_Incong_2ndhalf_08_variables.mat	right	360	705	1348	26	180	13704	9	60	73,27	56	395
14	2	2	539	454	true	0	Exp	incompatible	39		0	S14_Exp_Incong_2ndhalf_09_variables.mat	left	460	550	1274	44	245	7416	23	125	97,50	68	375
14	1	2	461	599	true	0	Exp	incompatible	40		0	S14_Exp_Incong_2ndhalf_10_variables.mat	right	390	690	1246	34	230	10655	10	65	74,92	63	435
14	1	2	440	581	true	0	Exp	incompatible	41	bimodal GA	2	S14_Exp_Incong_2ndhalf_11_variables.mat	right	360	675	1348	34	230	11129	10	65	72,95	67	450
14	1	2	432	648	true	0	Exp	incompatible	42		0	S14_Exp_Incong_2ndhalf_12_variables.mat	right	365	735	1212	30	220	10915	9	65	75,19	66	485
14	1	2	417	559	true	0	Exp	incompatible	43		0	S14_Exp_Incong_2ndhalf_13_variables.mat	right	335	660	1213	36	240	10056	11	75	68,52	72	475
14	1	2	437	1557	true	0	Exp	incompatible	44	bimodal vel/GA	1	S14_Exp_Incong_2ndhalf_14_variables.mat	right	360	1650	1486	13	200	11839	5	70	77,08	42	685
14	1	2	450	548	true	0	Exp	incompatible	45		0	S14_Exp_Incong_2ndhalf_15_variables.mat	right	385	630	1233	30	185	11804	10	65	68,36	75	475
14	2	2	480	463	true	0	Exp	incompatible	46		0	S14_Exp_Incong_2ndhalf_16_variables.mat	left	400	560	1240	42	240	7513	19	105	91,97	71	405
14	2	2	471	445	true	0	Exp	incompatible	47		0	S14_Exp_Incong_2ndhalf_17_variables.mat	left	370	560	1350	44	245	8339	16	90	96,56	60	340
14	1	2	387	0	false	2	Exp	incompatible	48		0
14	1	2	505	708	true	0	Exp	incompatible	49		0	S14_Exp_Incong_2ndhalf_19_variables.mat	right	440	790	1132	36	285	9476	8	65	66,90	61	480
14	1	2	504	603	true	0	Exp	incompatible	50		0	S14_Exp_Incong_2ndhalf_20_variables.mat	right	370	755	1286	41	310	8103	22	165	71,00	63	480
14	1	2	494	575	true	0	Exp	incompatible	51		0	S14_Exp_Incong_2ndhalf_21_variables.mat	right	415	670	1214	38	260	8340	11	75	67,52	66	445
14	1	2	466	786	true	0	Exp	incompatible	52		0	S14_Exp_Incong_2ndhalf_22_variables.mat	right	375	895	1207	30	265	7608	7	60	69,07	54	480
14	1	2	431	745	true	0	Exp	incompatible	53	GA fail	1	S14_Exp_Incong_2ndhalf_23_variables.mat	right	355	840	1202	29	240	8929	7	60	66,05	100	845
14	1	2	445	732	true	0	Exp	incompatible	54		0	S14_Exp_Incong_2ndhalf_24_variables.mat	right	380	815	1186	31	255	9095	7	55	74,75	52	430
14	1	2	377	821	true	0	Exp	incompatible	55		0	S14_Exp_Incong_2ndhalf_25_variables.mat	right	315	900	1179	30	270	11253	7	60	71,45	51	455
14	2	2	510	491	true	0	Exp	incompatible	56		0	S14_Exp_Incong_2ndhalf_26_variables.mat	left	425	595	1168	41	245	7082	14	85	96,21	67	400
14	2	2	616	495	true	0	Exp	incompatible	57		0	S14_Exp_Incong_2ndhalf_27_variables.mat	left	535	590	1112	43	255	6503	15	90	99,29	63	375
14	2	2	588	502	true	0	Exp	incompatible	58		0	S14_Exp_Incong_2ndhalf_28_variables.mat	left	515	590	1213	43	255	8458	13	75	95,12	58	345
14	2	2	493	487	true	0	Exp	incompatible	59		0	S14_Exp_Incong_2ndhalf_29_variables.mat	left	415	585	1209	42	245	8444	14	80	98,59	63	370
14	2	2	366	437	true	0	Exp	incompatible	60		0	S14_Exp_Incong_2ndhalf_30_variables.mat	left	275	550	1368	43	240	9119	15	80	101,96	56	310
16	2	1	792	0	false	4	Exp	compatible	1		0
16	1	1	694	569	true	0	Exp	compatible	2		0
16	1	1	589	549	true	0	Exp	compatible	3		0
16	2	1	469	542	true	0	Exp	compatible	4		0
16	2	1	756	575	true	0	Exp	compatible	5		0
16	1	1	477	1190	true	0	Exp	compatible	6		0
16	2	1	833	0	false	2	Exp	compatible	7		0
16	2	1	677	0	false	2	Exp	compatible	8		0
16	2	1	605	0	false	2	Exp	compatible	9		0
16	2	1	469	0	false	2	Exp	compatible	10		0
16	2	1	459	0	false	2	Exp	compatible	11		0
16	2	1	414	0	false	2	Exp	compatible	12		0
16	1	1	553	0	false	2	Exp	compatible	13		0
16	1	1	423	774	true	0	Exp	compatible	14		0
16	2	1	616	547	true	0	Exp	compatible	15		0
16	1	1	1005	569	true	0	Exp	compatible	16		0
16	2	1	638	533	true	0	Exp	compatible	17		0
16	1	1	447	597	true	0	Exp	compatible	18		0
16	2	1	501	541	true	0	Exp	compatible	19		0
16	1	1	420	0	false	2	Exp	compatible	20		0
16	1	1	706	598	true	0	Exp	compatible	21		0
16	2	1	903	877	true	0	Exp	compatible	22		0
16	1	1	469	572	true	0	Exp	compatible	23		0
16	2	1	887	535	true	0	Exp	compatible	24		0
16	2	1	523	553	true	0	Exp	compatible	25		0
16	1	1	377	528	true	0	Exp	compatible	26		0
16	1	1	589	0	false	2	Exp	compatible	27		0
16	2	1	856	555	true	0	Exp	compatible	28		0
16	1	1	427	524	true	0	Exp	compatible	29		0
16	1	1	955	0	false	2	Exp	compatible	30		0
16	1	1	534	0	false	2	Exp	compatible	31		0
16	1	1	425	0	false	2	Exp	compatible	32		0
16	1	1	385	0	false	2	Exp	compatible	33		0
16	2	1	610	0	false	2	Exp	compatible	34		0
16	1	1	418	0	false	2	Exp	compatible	35		0
16	1	1	416	0	false	2	Exp	compatible	36		0
16	1	1	545	569	true	0	Exp	compatible	37		0
16	2	1	1566	504	true	0	Exp	compatible	38		0
16	1	1	521	509	true	0	Exp	compatible	39		0
16	2	1	589	523	true	0	Exp	compatible	40		0
16	1	1	535	506	true	0	Exp	compatible	41		0
16	1	1	667	872	true	0	Exp	compatible	42		0
16	1	1	491	534	true	0	Exp	compatible	43		0
16	2	1	731	790	true	0	Exp	compatible	44		0
16	2	1	737	504	true	0	Exp	compatible	45		0
16	1	1	616	795	true	0	Exp	compatible	46		0
16	2	1	459	0	false	2	Exp	compatible	47		0
16	2	1	681	463	true	0	Exp	compatible	48		0
16	2	1	495	541	true	0	Exp	compatible	49		0
16	2	1	464	482	true	0	Exp	compatible	50		0
16	2	1	429	519	true	0	Exp	compatible	51		0
16	1	1	477	519	true	0	Exp	compatible	52		0
16	1	1	804	0	false	2	Exp	compatible	53		0
16	2	1	548	0	false	2	Exp	compatible	54		0
16	1	1	1192	618	true	0	Exp	compatible	55		0
16	2	1	968	497	true	0	Exp	compatible	56		0
16	2	1	794	483	true	0	Exp	compatible	57		0
16	1	1	530	529	true	0	Exp	compatible	58		0
16	1	1	532	696	true	0	Exp	compatible	59		0
16	2	1	582	629	true	0	Exp	compatible	60		0
16	1	2	598	719	true	0	Exp	incompatible	1		0
16	2	2	393	634	true	0	Exp	incompatible	2		0
16	1	2	416	627	true	0	Exp	incompatible	3		0
16	1	2	447	664	true	0	Exp	incompatible	4		0
16	1	2	411	541	true	0	Exp	incompatible	5		0
16	2	2	348	637	true	0	Exp	incompatible	6		0
16	1	2	358	653	true	0	Exp	incompatible	7		0
16	1	2	414	581	true	0	Exp	incompatible	8		0
16	2	2	393	0	false	2	Exp	incompatible	9		0
16	2	2	520	629	true	0	Exp	incompatible	10		0
16	2	2	371	551	true	0	Exp	incompatible	11		0
16	1	2	597	732	true	0	Exp	incompatible	12		0
16	1	2	380	532	true	0	Exp	incompatible	13		0
16	2	2	443	568	true	0	Exp	incompatible	14		0
16	2	2	348	604	true	0	Exp	incompatible	15		0
16	2	2	427	613	true	0	Exp	incompatible	16		0
16	1	2	444	706	true	0	Exp	incompatible	17		0
16	1	2	406	547	true	0	Exp	incompatible	18		0
16	1	2	510	632	true	0	Exp	incompatible	19		0
16	2	2	379	0	false	2	Exp	incompatible	20		0
16	2	2	600	648	true	0	Exp	incompatible	21		0
16	2	2	516	572	true	0	Exp	incompatible	22		0
16	1	2	536	723	true	0	Exp	incompatible	23		0
16	1	2	547	654	true	0	Exp	incompatible	24		0
16	1	2	348	526	true	0	Exp	incompatible	25		0
16	1	2	614	637	true	0	Exp	incompatible	26		0
16	2	2	354	630	true	0	Exp	incompatible	27		0
16	2	2	405	625	true	0	Exp	incompatible	28		0
16	2	2	0	0	false	1	Exp	incompatible	29		0
16	2	2	642	647	true	0	Exp	incompatible	30		0
16	2	2	556	647	true	0	Exp	incompatible	31		0
16	2	2	588	581	true	0	Exp	incompatible	32		0
16	2	2	591	670	true	0	Exp	incompatible	33		0
16	1	2	631	556	true	0	Exp	incompatible	34		0
16	2	2	520	619	true	0	Exp	incompatible	35		0
16	1	2	612	601	true	0	Exp	incompatible	36		0
16	2	2	573	660	true	0	Exp	incompatible	37		0
16	1	2	392	483	true	0	Exp	incompatible	38		0
16	1	2	391	432	true	0	Exp	incompatible	39		0
16	2	2	341	478	true	0	Exp	incompatible	40		0
16	1	2	391	467	true	0	Exp	incompatible	41		0
16	2	2	412	496	true	0	Exp	incompatible	42		0
16	2	2	434	502	true	0	Exp	incompatible	43		0
16	1	2	430	542	true	0	Exp	incompatible	44		0
16	2	2	507	522	true	0	Exp	incompatible	45		0
16	1	2	531	778	true	0	Exp	incompatible	46		0
16	2	2	475	552	true	0	Exp	incompatible	47		0
16	2	2	373	503	true	0	Exp	incompatible	48		0
16	1	2	420	548	true	0	Exp	incompatible	49		0
16	1	2	498	833	true	0	Exp	incompatible	50		0
16	1	2	666	829	true	0	Exp	incompatible	51		0
16	1	2	559	716	true	0	Exp	incompatible	52		0
16	1	2	451	963	true	0	Exp	incompatible	53		0
16	2	2	512	676	true	0	Exp	incompatible	54		0
16	1	2	566	705	true	0	Exp	incompatible	55		0
16	2	2	412	585	true	0	Exp	incompatible	56		0
16	1	2	760	681	true	0	Exp	incompatible	57		0
16	2	2	802	730	true	0	Exp	incompatible	58		0
16	1	2	561	840	true	0	Exp	incompatible	59		0
16	2	2	677	761	true	0	Exp	incompatible	60		0
17	1	1	343	803	true	0	Exp	compatible	1	bimodal vel/GA	1	S17_Exp_Cong_1sthalf_01_variables.mat	left	265	900	1576	18	160	14549	9	80	83,89	77	695
17	1	1	365	382	true	0	Exp	compatible	2		0	S17_Exp_Cong_1sthalf_02_variables.mat	left	300	465	1581	30	140	18114	14	65	87,69	47	220
17	2	1	338	345	true	0	Exp	compatible	3		0	S17_Exp_Cong_1sthalf_03_variables.mat	right	265	435	1711	39	170	15694	17	75	120,06	54	240
17	2	1	384	358	true	0	Exp	compatible	4		0	S17_Exp_Cong_1sthalf_04_variables.mat	right	310	450	1779	41	185	15141	18	80	116,42	51	230
17	1	1	286	464	true	0	Exp	compatible	5		0	S17_Exp_Cong_1sthalf_05_variables.mat	left	210	560	1591	26	150	16614	16	90	79,71	45	255
17	1	1	289	0	false	2	Exp	compatible	6		0
17	1	1	330	387	true	0	Exp	compatible	7		0	S17_Exp_Cong_1sthalf_07_variables.mat	left	255	480	1506	32	155	17024	16	75	79,98	53	255
17	1	1	377	377	true	0	Exp	compatible	8		0	S17_Exp_Cong_1sthalf_08_variables.mat	left	305	465	1369	36	170	14119	13	60	78,11	50	235
17	1	1	386	379	true	0	Exp	compatible	9		0	S17_Exp_Cong_1sthalf_09_variables.mat	left	340	445	1490	30	135	19569	12	55	78,78	49	220
17	2	1	348	380	true	0	Exp	compatible	10		0	S17_Exp_Cong_1sthalf_10_variables.mat	right	260	485	1454	36	180	12688	15	75	115,22	54	265
17	1	1	313	340	true	0	Exp	compatible	11		0	S17_Exp_Cong_1sthalf_11_variables.mat	left	250	420	1433	43	180	12638	14	60	77,51	64	270
17	2	1	351	407	true	0	Exp	compatible	12	acc profile	3	S17_Exp_Cong_1sthalf_12_variables.mat	right	265	510	1597	36	185	15872	98	505	119,33	49	250
17	2	1	410	370	true	0	Exp	compatible	13		0	S17_Exp_Cong_1sthalf_13_variables.mat	right	340	460	1643	37	175	15601	19	90	117,72	49	230
17	1	1	284	445	true	0	Exp	compatible	14		0	S17_Exp_Cong_1sthalf_14_variables.mat	left	220	530	1540	34	180	14135	13	70	81,59	52	280
17	2	1	381	417	true	0	Exp	compatible	15	acc profile	3	S17_Exp_Cong_1sthalf_15_variables.mat	right	305	510	1823	33	170	16518	17	85	119,83	46	235
17	1	1	256	398	true	0	Exp	compatible	16		0	S17_Exp_Cong_1sthalf_16_variables.mat	left	185	490	1534	37	180	14016	16	80	78,14	52	260
17	2	1	326	378	true	0	Exp	compatible	17		0	S17_Exp_Cong_1sthalf_17_variables.mat	right	255	465	1838	34	160	18055	17	80	123,31	51	240
17	2	1	374	373	true	0	Exp	compatible	18	acc profile	3	S17_Exp_Cong_1sthalf_18_variables.mat	right	295	470	1862	36	170	17141	20	95	121,70	46	220
17	1	1	327	340	true	0	Exp	compatible	19		0	S17_Exp_Cong_1sthalf_19_variables.mat	left	260	425	1754	36	155	17471	19	80	85,28	57	245
17	1	1	363	304	true	0	Exp	compatible	20		0	S17_Exp_Cong_1sthalf_20_variables.mat	left	295	390	1607	39	155	16348	18	70	87,35	60	240
17	2	1	331	346	true	0	Exp	compatible	21	acc profile	3	S17_Exp_Cong_1sthalf_21_variables.mat	right	255	440	1762	38	170	16332	17	75	128,49	49	220
17	2	1	394	312	true	0	Exp	compatible	22	acc profile	3	S17_Exp_Cong_1sthalf_22_variables.mat	right	310	415	1865	37	155	18475	18	75	131,57	50	210
17	1	1	275	349	true	0	Exp	compatible	23		0	S17_Exp_Cong_1sthalf_23_variables.mat	left	200	440	1715	36	160	16482	16	70	85,28	57	255
17	1	1	337	0	false	2	Exp	compatible	24		0
17	2	1	419	399	true	0	Exp	compatible	25		0	S17_Exp_Cong_1sthalf_25_variables.mat	right	345	495	1885	34	170	17634	18	90	123,06	41	205
17	1	1	302	400	true	0	Exp	compatible	26		0	S17_Exp_Cong_1sthalf_26_variables.mat	left	230	490	1924	29	145	20263	14	70	82,67	50	250
17	2	1	310	298	true	0	Exp	compatible	27		0	S17_Exp_Cong_1sthalf_27_variables.mat	right	225	400	1731	44	180	15677	21	85	126,99	62	250
17	2	1	348	0	false	2	Exp	compatible	28		0
17	1	1	346	375	true	0	Exp	compatible	29		0	S17_Exp_Cong_1sthalf_29_variables.mat	left	275	465	1657	30	140	17885	15	70	84,14	50	235
17	2	1	346	334	true	0	Exp	compatible	30		0	S17_Exp_Cong_1sthalf_30_variables.mat	right	265	430	1719	38	165	15537	17	75	122,08	53	230
17	2	1	359	295	true	0	Exp	compatible	31		0	S17_Exp_Cong_2ndhalf_01_variables.mat	right	280	390	1707	41	165	15773	19	75	123,35	57	225
17	2	1	358	355	true	0	Exp	compatible	32		0	S17_Exp_Cong_2ndhalf_02_variables.mat	right	285	445	1742	37	165	16022	19	85	122,65	49	220
17	1	1	358	380	true	0	Exp	compatible	33		0	S17_Exp_Cong_2ndhalf_03_variables.mat	left	285	470	1721	34	160	16581	16	80	86,37	53	255
17	1	1	400	320	true	0	Exp	compatible	34		0	S17_Exp_Cong_2ndhalf_04_variables.mat	left	330	405	1720	38	155	16312	20	85	82,23	59	240
17	2	1	377	307	true	0	Exp	compatible	35		0	S17_Exp_Cong_2ndhalf_05_variables.mat	right	300	400	1795	42	170	16457	17	70	129,59	57	230
17	2	1	426	307	true	0	Exp	compatible	36		0	S17_Exp_Cong_2ndhalf_06_variables.mat	right	350	400	1901	44	180	16703	21	85	121,05	52	210
17	2	1	398	285	true	0	Exp	compatible	37		0	S17_Exp_Cong_2ndhalf_07_variables.mat	right	320	380	1743	43	165	16261	24	95	129,36	55	215
17	1	1	271	336	true	0	Exp	compatible	38		0	S17_Exp_Cong_2ndhalf_08_variables.mat	left	200	425	1751	36	155	17747	18	80	83,59	55	235
17	1	1	329	325	true	0	Exp	compatible	39		0	S17_Exp_Cong_2ndhalf_09_variables.mat	left	255	415	1659	36	150	17729	17	75	83,19	60	250
17	2	1	349	362	true	0	Exp	compatible	40		0	S17_Exp_Cong_2ndhalf_10_variables.mat	right	290	440	1803	36	160	19096	18	80	127,91	43	190
17	2	1	353	0	false	2	Exp	compatible	41		0
17	2	1	410	344	true	0	Exp	compatible	42	acc profile	3	S17_Exp_Cong_2ndhalf_12_variables.mat	right	340	435	1563	37	165	13756	18	80	128,10	52	230
17	1	1	325	336	true	0	Exp	compatible	43		0	S17_Exp_Cong_2ndhalf_13_variables.mat	left	255	425	1511	35	150	17214	16	70	76,81	49	210
17	1	1	353	341	true	0	Exp	compatible	44		0	S17_Exp_Cong_2ndhalf_14_variables.mat	left	290	420	1559	35	150	16500	15	65	78,27	51	215
17	2	1	399	343	true	0	Exp	compatible	45		0	S17_Exp_Cong_2ndhalf_15_variables.mat	right	330	430	1859	39	170	17586	19	85	125,29	51	220
17	1	1	289	358	true	0	Exp	compatible	46		0	S17_Exp_Cong_2ndhalf_16_variables.mat	left	220	445	1418	34	155	16723	14	65	78,17	50	225
17	2	1	394	330	true	0	Exp	compatible	47		0	S17_Exp_Cong_2ndhalf_17_variables.mat	right	335	405	1624	40	165	15528	19	80	130,57	53	220
17	2	1	415	314	true	0	Exp	compatible	48		0	S17_Exp_Cong_2ndhalf_18_variables.mat	right	345	400	1554	45	180	13187	24	95	123,45	61	250
17	2	1	367	351	true	0	Exp	compatible	49		0	S17_Exp_Cong_2ndhalf_19_variables.mat	right	295	435	1835	38	170	16690	17	75	124,33	49	215
17	2	1	355	307	true	0	Exp	compatible	50		0	S17_Exp_Cong_2ndhalf_20_variables.mat	right	275	405	1689	44	180	14512	20	80	126,17	60	245
17	2	1	425	367	true	0	Exp	compatible	51	acc profile	3	S17_Exp_Cong_2ndhalf_21_variables.mat	right	345	465	1814	41	190	15599	99	465	125,71	49	230
17	2	1	390	332	true	0	Exp	compatible	52		0	S17_Exp_Cong_2ndhalf_22_variables.mat	right	315	425	1761	44	190	15494	21	90	126,87	59	255
17	1	1	353	0	false	2	Exp	compatible	53		0
17	1	1	373	351	true	0	Exp	compatible	54		0	S17_Exp_Cong_2ndhalf_24_variables.mat	left	300	445	1583	39	175	13789	22	100	83,16	56	250
17	1	1	351	331	true	0	Exp	compatible	55		0	S17_Exp_Cong_2ndhalf_25_variables.mat	left	275	425	1573	38	165	15638	19	80	80,33	59	255
17	1	1	407	348	true	0	Exp	compatible	56		0	S17_Exp_Cong_2ndhalf_26_variables.mat	left	330	440	1469	42	185	12782	24	110	85,42	56	250
17	1	1	326	375	true	0	Exp	compatible	57		0	S17_Exp_Cong_2ndhalf_27_variables.mat	left	250	470	1518	36	170	14469	19	90	81,11	48	230
17	1	1	423	336	true	6	Exp	compatible	58	marker loss	4
17	1	1	370	308	true	0	Exp	compatible	59		0	S17_Exp_Cong_2ndhalf_29_variables.mat	left	290	405	1386	41	170	13146	17	70	86,40	62	255
17	2	1	357	322	true	0	Exp	compatible	60		0	S17_Exp_Cong_2ndhalf_30_variables.mat	right	280	420	1554	41	175	13347	20	85	116,87	58	245
17	2	2	440	0	false	2	Exp	incompatible	1		0
17	2	2	496	394	true	0	Exp	incompatible	2		0	S17_Exp_incong_002_variables.mat	left	425	485	1524	37	180	13293	12	60	118,15	58	285
17	1	2	383	0	false	2	Exp	incompatible	3		0
17	2	2	447	379	true	0	Exp	incompatible	4		0	S17_Exp_incong_004_variables.mat	left	375	465	1523	37	175	14745	14	65	112,42	66	310
17	2	2	426	377	true	0	Exp	incompatible	5		0	S17_Exp_incong_005_variables.mat	left	355	465	1592	35	165	14210	17	80	117,40	54	255
17	2	2	417	411	true	0	Exp	incompatible	6		0	S17_Exp_incong_006_variables.mat	left	350	495	1833	31	155	17808	16	80	123,12	45	225
17	1	2	336	872	true	0	Exp	incompatible	7	bimodal vel/GA	1	S17_Exp_incong_007_variables.mat	right	260	965	1481	19	185	12672	8	75	81,17	30	290
17	1	2	368	494	true	0	Exp	incompatible	8		0	S17_Exp_incong_008_variables.mat	right	320	560	1557	31	175	16639	10	55	90,16	47	265
17	2	2	403	397	true	0	Exp	incompatible	9		0	S17_Exp_incong_009_variables.mat	left	330	485	1846	34	165	17194	19	90	124,89	46	225
17	1	2	335	439	true	0	Exp	incompatible	10		0	S17_Exp_incong_010_variables.mat	right	255	535	1606	34	185	14189	14	75	94,17	49	265
17	1	2	470	484	true	0	Exp	incompatible	11		0	S17_Exp_incong_011_variables.mat	right	400	575	1773	30	175	17054	14	80	91,71	43	250
17	1	2	364	335	true	0	Exp	incompatible	12		0	S17_Exp_incong_012_variables.mat	right	285	430	1867	38	165	17305	17	75	94,64	53	230
17	2	2	387	488	true	6	Exp	incompatible	13	marker loss	4
17	2	2	448	373	true	0	Exp	incompatible	14		0	S17_Exp_incong_014_variables.mat	left	390	450	1434	37	170	14268	20	90	117,10	55	250
17	1	2	398	494	true	0	Exp	incompatible	15	acc profile	3	S17_Exp_incong_015_variables.mat	right	320	590	1531	30	180	16119	100	595	84,27	50	295
17	1	2	344	465	true	0	Exp	incompatible	16	acc profile	3	S17_Exp_incong_016_variables.mat	right	285	545	1539	32	175	13605	15	80	90,53	47	255
17	2	2	318	360	true	0	Exp	incompatible	17		0	S17_Exp_incong_017_variables.mat	left	250	450	1892	31	140	20532	16	75	123,50	44	200
17	2	2	368	326	true	0	Exp	incompatible	18		0	S17_Exp_incong_018_variables.mat	left	300	415	1817	35	150	18695	18	75	134,21	50	210
17	2	2	408	308	true	0	Exp	incompatible	19		0	S17_Exp_incong_019_variables.mat	left	350	380	1872	39	150	17897	15	60	130,21	48	185
17	2	2	383	373	true	0	Exp	incompatible	20	acc profile	3	S17_Exp_incong_020_variables.mat	left	320	455	1711	30	135	19813	13	60	124,56	40	185
17	2	2	375	336	true	0	Exp	incompatible	21	acc profile	3	S17_Exp_incong_021_variables.mat	left	315	415	1781	33	140	20263	16	65	130,74	43	180
17	1	2	355	403	true	0	Exp	incompatible	22	acc profile	3	S17_Exp_incong_022_variables.mat	right	290	485	1538	30	150	17681	14	70	91,32	43	210
17	1	2	366	396	true	0	Exp	incompatible	23		0	S17_Exp_incong_023_variables.mat	right	305	475	1374	33	160	15124	11	55	78,11	53	255
17	1	2	350	0	false	4	Exp	incompatible	24		0
17	2	2	392	386	true	0	Exp	incompatible	25	acc profile	3	S17_Exp_incong_025_variables.mat	left	340	455	1699	33	150	18445	12	55	121,67	43	195
17	2	2	401	346	true	0	Exp	incompatible	26	acc profile	3	S17_Exp_incong_026_variables.mat	left	345	420	1760	32	135	21419	12	55	122,63	46	195
17	1	2	316	429	true	0	Exp	incompatible	27	acc profile	3	S17_Exp_incong_027_variables.mat	right	255	510	1515	33	170	15201	14	70	85,28	48	250
17	2	2	302	343	true	0	Exp	incompatible	28		0	S17_Exp_incong_028_variables.mat	left	245	420	1739	35	150	19039	15	65	113,19	46	195
17	1	2	337	358	true	0	Exp	incompatible	29		0	S17_Exp_incong_029_variables.mat	right	280	435	1480	37	160	15548	16	70	83,85	52	230
17	1	2	368	402	true	0	Exp	incompatible	30		0	S17_Exp_incong_030_variables.mat	right	295	490	1512	35	175	14114	16	80	79,27	53	260
17	1	2	355	367	true	0	Exp	incompatible	31		0	S17_Exp_incong_031_variables.mat	right	290	450	1425	35	160	14634	15	70	83,72	53	240
17	2	2	250	349	true	0	Exp	incompatible	32		0	S17_Exp_incong_032_variables.mat	left	195	420	1689	35	150	18282	15	65	105,43	47	200
17	2	2	297	351	true	0	Exp	incompatible	33		0	S17_Exp_incong_033_variables.mat	left	240	425	1598	33	145	18448	15	65	110,00	47	200
17	1	2	294	314	true	0	Exp	incompatible	34		0	S17_Exp_incong_034_variables.mat	right	235	395	1603	37	150	17659	18	70	94,39	49	200
17	2	2	341	345	true	0	Exp	incompatible	35	acc profile	3	S17_Exp_incong_035a_variables.mat'	left	285	420	1696	34	145	19048	17	75	117,44	41	175
17	2	2	376	374	true	0	Exp	incompatible	36	acc profile	3	S17_Exp_incong_036_variables.mat	left	320	450	1632	32	145	18150	14	65	119,60	37	170
17	1	2	400	330	true	0	Exp	incompatible	37		0	S17_Exp_incong_037_variables.mat	right	335	410	1349	40	165	12815	16	65	96,48	53	220
17	1	2	249	0	false	2	Exp	incompatible	38		0
17	1	2	373	339	true	0	Exp	incompatible	39	acc profile	3	S17_Exp_incong_039_variables.mat	right	300	430	1483	36	160	16356	78	340	90,47	48	210
17	2	2	327	380	true	0	Exp	incompatible	40	acc profile	3	S17_Exp_incong_040_variables.mat	left	270	455	1615	32	150	17908	15	70	110,52	41	190
17	2	2	0	0	false	1	Exp	incompatible	41		0
17	1	2	749	0	false	2	Exp	incompatible	42		0
17	1	2	323	374	true	0	Exp	incompatible	43		0	S17_Exp_incong_043_variables.mat	right	255	460	1502	35	165	15594	19	90	87,61	55	255
17	1	2	401	294	true	0	Exp	incompatible	44		0	S17_Exp_incong_044_variables.mat	right	325	390	1682	44	175	14726	24	95	89,38	59	235
17	1	2	382	278	true	0	Exp	incompatible	45		0	S17_Exp_incong_045_variables.mat	right	305	370	1680	43	160	16710	21	80	91,14	63	235
17	2	2	410	0	false	2	Exp	incompatible	46		0
17	1	2	316	0	false	2	Exp	incompatible	47		0
17	2	2	395	371	true	0	Exp	incompatible	48	acc profile	3	S17_Exp_incong_048_variables.mat	left	330	455	1736	33	150	21282	14	65	114,95	47	215
17	1	2	361	304	true	0	Exp	incompatible	49		0	S17_Exp_incong_049_variables.mat	right	300	380	1568	43	165	14609	16	65	89,13	60	230
17	1	2	379	295	true	0	Exp	incompatible	50		0	S17_Exp_incong_050_variables.mat	right	315	375	1477	45	170	12321	20	75	92,10	64	245
17	2	2	403	378	true	0	Exp	incompatible	51		0	S17_Exp_incong_051_variables.mat	left	335	465	1872	31	145	20012	16	75	117,51	42	200
17	2	2	385	344	true	0	Exp	incompatible	52	acc profile	3	S17_Exp_incong_052_variables.mat	left	320	425	1833	34	145	18759	18	80	121,46	48	210
17	1	2	323	390	true	0	Exp	incompatible	53		0	S17_Exp_incong_053_variables.mat	right	255	475	1753	31	150	18840	14	65	87,29	47	225
17	2	2	419	0	false	2	Exp	incompatible	54		0
17	1	2	376	319	true	0	Exp	incompatible	55		0	S17_Exp_incong_055_variables.mat	right	300	410	1555	36	150	21894	19	80	92,54	42	175
17	2	2	397	347	true	0	Exp	incompatible	56		0	S17_Exp_incong_056_variables.mat	left	325	435	1759	37	165	16720	17	75	124,64	47	205
17	2	2	389	364	true	0	Exp	incompatible	57		0	S17_Exp_incong_057_variables.mat	left	320	450	1755	29	135	21036	13	60	118,39	42	190
17	2	2	334	359	true	0	Exp	incompatible	58	acc profile	3	S17_Exp_incong_058_variables.mat	left	275	435	1755	35	155	19308	19	85	126,10	43	190
17	1	2	380	313	true	0	Exp	incompatible	59		0	S17_Exp_incong_059_variables.mat	right	300	410	1590	44	185	18505	23	95	89,04	61	255
17	1	2	353	336	true	0	Exp	incompatible	60		0	S17_Exp_incong_060_variables.mat	right	280	425	1750	39	170	18987	20	85	88,59	57	245
18	2	1	637	0	false	4	Exp	compatible	1		0
18	1	1	353	0	false	2	Exp	compatible	2		0
18	1	1	491	484	true	0	Exp	compatible	3		0	S18_Exp_Cong_1sthalf_03_variables.mat	left	375	615	1330	41	255	7441	19	115	81,05	38	235
18	2	1	593	426	true	0	Exp	compatible	4		0	S18_Exp_Cong_1sthalf_04_variables.mat	right	415	620	1207	52	325	6201	25	160	102,78	71	445
18	1	1	455	469	true	0	Exp	compatible	5		0	S18_Exp_Cong_1sthalf_05_variables.mat	left	375	570	1362	42	240	9238	11	60	69,92	60	345
18	1	1	442	460	true	0	Exp	compatible	6		0	S18_Exp_Cong_1sthalf_06_variables.mat	left	335	585	1166	45	260	7946	12	65	75,84	57	335
18	2	1	364	0	false	2	Exp	compatible	7		0
18	2	1	369	410	true	0	Exp	compatible	8		0	S18_Exp_Cong_1sthalf_08_variables.mat	right	225	575	1295	43	250	8749	20	115	98,83	68	395
18	1	1	416	526	true	0	Exp	compatible	9		0	S18_Exp_Cong_1sthalf_09_variables.mat	left	300	660	1138	39	260	6670	22	145	69,90	35	230
18	2	1	462	378	true	0	Exp	compatible	10		0	S18_Exp_Cong_1sthalf_10_variables.mat	right	310	550	1403	42	235	9312	21	115	104,10	66	365
18	2	1	528	381	true	0	Exp	compatible	11		0	S18_Exp_Cong_1sthalf_11_variables.mat	right	360	570	1394	46	265	9069	24	135	103,27	68	390
18	1	1	430	429	true	0	Exp	compatible	12		0	S18_Exp_Cong_1sthalf_12_variables.mat	left	305	570	1377	44	250	9421	22	125	74,32	56	325
18	1	1	438	466	true	0	Exp	compatible	13		0	S18_Exp_Cong_1sthalf_13_variables.mat	left	290	630	1234	45	285	9267	18	110	74,22	60	380
18	2	1	455	408	true	0	Exp	compatible	14		0	S18_Exp_Cong_1sthalf_14_variables.mat	right	325	555	1342	43	240	9080	17	95	104,88	68	380
18	1	1	338	539	true	0	Exp	compatible	15		0	S18_Exp_Cong_1sthalf_15_variables.mat	left	200	695	1267	37	260	6742	15	100	69,79	35	245
18	1	1	421	531	true	0	Exp	compatible	16	bimodal GA	2	S18_Exp_Cong_1sthalf_16_variables.mat	left	290	680	1169	38	255	8212	11	75	79,37	34	230
18	1	1	452	498	true	0	Exp	compatible	17		0	S18_Exp_Cong_1sthalf_17_variables.mat	left	320	650	1243	38	250	8145	9	60	68,75	57	370
18	2	1	478	404	true	0	Exp	compatible	18		0	S18_Exp_Cong_1sthalf_18_variables.mat	right	365	535	1419	47	255	8282	21	115	104,11	71	385
18	2	1	507	382	true	0	Exp	compatible	19		0	S18_Exp_Cong_1sthalf_19_variables.mat	right	355	550	1384	44	245	9208	23	125	106,51	68	380
18	1	1	404	436	true	0	Exp	compatible	20		0	S18_Exp_Cong_1sthalf_20_variables.mat	left	255	600	1304	43	260	7721	17	105	75,11	60	360
18	1	1	469	444	true	0	Exp	compatible	21		0	S18_Exp_Cong_1sthalf_21_variables.mat	left	350	580	1304	42	245	8282	22	130	71,08	62	360
18	2	1	490	410	true	0	Exp	compatible	22		0	S18_Exp_Cong_1sthalf_22_variables.mat	right	345	570	1206	44	250	11244	22	125	105,48	67	385
18	1	1	443	456	true	0	Exp	compatible	23		0	S18_Exp_Cong_1sthalf_23_variables.mat	left	310	610	1358	44	270	6894	18	110	69,06	61	375
18	2	1	526	417	true	0	Exp	compatible	24		0	S18_Exp_Cong_1sthalf_24_variables.mat	right	415	550	1376	47	260	9425	21	115	101,69	69	380
18	1	1	426	423	true	0	Exp	compatible	25	bimodal GA	2	S18_Exp_Cong_1sthalf_25_variables.mat	left	295	570	1336	44	250	7183	13	70	71,36	38	220
18	2	1	512	401	true	0	Exp	compatible	26		0	S18_Exp_Cong_1sthalf_26_variables.mat	right	360	570	1307	46	265	7407	13	75	111,29	72	410
18	2	1	491	393	true	0	Exp	compatible	27		0	S18_Exp_Cong_1sthalf_27_variables.mat	right	350	550	1352	45	250	9388	17	95	104,07	71	395
18	1	1	322	431	true	0	Exp	compatible	28		0	S18_Exp_Cong_1sthalf_28_variables.mat	left	190	580	1275	43	250	8539	15	85	68,40	38	220
18	1	1	393	448	true	0	Exp	compatible	29		0	S18_Exp_Cong_1sthalf_29_variables.mat	left	290	570	1323	42	240	8464	17	95	78,09	45	255
18	1	1	369	436	true	0	Exp	compatible	30		0	S18_Exp_Cong_1sthalf_30_variables.mat	left	270	550	1313	47	260	6841	14	75	75,80	52	290
18	2	1	317	380	true	0	Exp	compatible	31		0	S18_Exp_Cong_2ndhalf_01_variables.mat	right	190	525	1370	46	245	9616	16	85	108,37	69	365
18	1	1	424	447	true	0	Exp	compatible	32		0	S18_Exp_Cong_2ndhalf_02_variables.mat	left	290	600	1230	46	280	7437	19	115	68,53	66	400
18	2	1	372	349	true	0	Exp	compatible	33		0	S18_Exp_Cong_2ndhalf_03_variables.mat	right	230	510	1511	46	240	10933	26	130	108,79	69	355
18	2	1	387	0	false	2	Exp	compatible	34		0
18	2	1	505	364	true	0	Exp	compatible	35		0	S18_Exp_Cong_2ndhalf_05_variables.mat	right	360	525	1497	48	255	9226	27	145	103,23	68	365
18	2	1	440	362	true	0	Exp	compatible	36		0	S18_Exp_Cong_2ndhalf_06_variables.mat	right	310	510	1481	46	235	10029	24	120	98,03	66	340
18	1	1	384	447	true	0	Exp	compatible	37		0	S18_Exp_Cong_2ndhalf_07_variables.mat	left	275	575	1347	43	250	8197	17	100	70,78	40	230
18	1	1	461	0	false	2	Exp	compatible	38		0
18	2	1	523	377	true	0	Exp	compatible	39		0	S18_Exp_Cong_2ndhalf_09_variables.mat	right	365	555	1375	45	250	7886	28	155	106,74	69	385
18	2	1	431	0	false	2	Exp	compatible	40		0
18	2	1	441	375	true	0	Exp	compatible	41		0	S18_Exp_Cong_2ndhalf_11_variables.mat	right	310	525	1385	42	225	10405	22	120	100,15	67	355
18	2	1	450	396	true	0	Exp	compatible	42		0	S18_Exp_Cong_2ndhalf_12_variables.mat	right	305	555	1363	42	235	8436	19	105	99,19	66	370
18	1	1	537	479	true	0	Exp	compatible	43		0	S18_Exp_Cong_2ndhalf_13_variables.mat	left	420	615	1298	42	260	7282	19	115	67,25	59	370
18	2	1	449	349	true	0	Exp	compatible	44		0	S18_Exp_Cong_2ndhalf_14_variables.mat	right	320	495	1397	49	245	8518	22	110	105,62	68	340
18	1	1	483	444	true	0	Exp	compatible	45		0	S18_Exp_Cong_2ndhalf_15_variables.mat	left	375	570	1317	45	260	7575	18	105	79,53	46	265
18	2	1	443	0	false	2	Exp	compatible	46		0
18	2	1	461	360	true	0	Exp	compatible	47		0	S18_Exp_Cong_2ndhalf_17_variables.mat	right	320	520	1364	45	235	8917	24	125	112,35	67	355
18	2	1	456	350	true	0	Exp	compatible	48		0	S18_Exp_Cong_2ndhalf_18_variables.mat	right	335	490	1552	46	225	13027	20	100	108,49	65	320
18	2	1	363	371	true	0	Exp	compatible	49		0	S18_Exp_Cong_2ndhalf_19_variables.mat	right	225	525	1426	44	230	10919	19	100	112,49	64	340
18	1	1	344	416	true	0	Exp	compatible	50		0	S18_Exp_Cong_2ndhalf_20_variables.mat	left	230	550	1375	44	245	8225	22	125	73,74	59	330
18	1	1	474	434	true	0	Exp	compatible	51		0	S18_Exp_Cong_2ndhalf_21_variables.mat	left	365	560	1266	44	250	7991	25	140	80,71	61	345
18	1	1	369	412	true	0	Exp	compatible	52		0	S18_Exp_Cong_2ndhalf_22_variables.mat	left	270	530	1315	45	240	7391	22	115	80,81	41	220
18	1	1	573	440	true	0	Exp	compatible	53		0	S18_Exp_Cong_2ndhalf_23_variables.mat	left	480	550	1332	44	245	7708	13	70	76,44	58	320
18	2	1	347	0	false	2	Exp	compatible	54		0
18	2	1	367	425	true	0	Exp	compatible	55		0	S18_Exp_Cong_2ndhalf_25_variables.mat	right	245	565	1461	38	215	12067	14	80	111,09	67	380
18	1	1	457	635	true	0	Exp	compatible	56		0	S18_Exp_Cong_2ndhalf_26_variables.mat	left	320	790	1296	33	265	6972	17	130	83,06	29	230
18	1	1	436	477	true	0	Exp	compatible	57		0	S18_Exp_Cong_2ndhalf_27_variables.mat	left	325	600	1330	43	260	7500	14	85	69,35	59	355
18	2	1	424	415	true	0	Exp	compatible	58		0	S18_Exp_Cong_2ndhalf_28_variables.mat	right	310	545	1278	44	240	8018	21	115	101,14	69	380
18	1	1	489	443	true	0	Exp	compatible	59		0	S18_Exp_Cong_2ndhalf_29_variables.mat	left	325	625	1260	46	290	6539	31	195	69,35	62	390
18	1	1	422	507	true	0	Exp	compatible	60		0	S18_Exp_Cong_2ndhalf_30_variables.mat	left	275	670	1244	38	260	6927	20	130	75,75	37	250
18	1	2	432	0	false	2	Exp	incompatible	1		0
18	1	2	541	469	true	0	Exp	incompatible	2		0	S18_Exp_Incong_1sthalf_02_variables.mat	right	410	615	1108	45	275	5911	26	160	72,59	65	405
18	1	2	421	472	true	0	Exp	incompatible	3		0	S18_Exp_Incong_1sthalf_03_variables.mat	right	310	605	1151	43	260	6481	22	135	70,83	67	410
18	2	2	382	458	true	0	Exp	incompatible	4		0	S18_Exp_Incong_1sthalf_04_variables.mat	left	285	575	1242	43	250	8060	21	125	109,45	65	375
18	2	2	422	457	true	0	Exp	incompatible	5		0	S18_Exp_Incong_1sthalf_05_variables.mat	left	350	550	1278	44	245	7176	17	95	111,64	68	375
18	2	2	391	488	true	0	Exp	incompatible	6		0	S18_Exp_Incong_1sthalf_06_variables.mat	left	290	605	1385	41	250	8574	17	100	101,98	61	370
18	1	2	404	497	true	0	Exp	incompatible	7		0	S18_Exp_Incong_1sthalf_07_variables.mat	right	285	635	1128	43	275	6468	13	85	68,29	67	430
18	1	2	486	474	true	0	Exp	incompatible	8		0	S18_Exp_Incong_1sthalf_08_variables.mat	right	360	615	1161	44	270	6686	26	155	67,33	69	425
18	2	2	415	427	true	0	Exp	incompatible	9		0	S18_Exp_Incong_1sthalf_09_variables.mat	left	310	550	1256	46	255	7203	13	70	105,13	67	370
18	2	2	389	458	true	0	Exp	incompatible	10		0	S18_Exp_Incong_1sthalf_10_variables.mat	left	300	565	1303	42	240	8435	16	90	104,46	64	365
18	1	2	404	465	true	0	Exp	incompatible	11		0	S18_Exp_Incong_1sthalf_11_variables.mat	right	290	595	1135	41	245	7328	15	85	68,32	67	400
18	1	2	470	440	true	0	Exp	incompatible	12		0	S18_Exp_Incong_1sthalf_12_variables.mat	right	350	575	1181	44	255	6936	16	90	68,57	70	405
18	1	2	421	407	true	0	Exp	incompatible	13		0	S18_Exp_Incong_1sthalf_13_variables.mat	right	285	560	1218	44	250	7312	16	90	70,03	66	375
18	2	2	402	387	true	0	Exp	incompatible	14		0	S18_Exp_Incong_1sthalf_14_variables.mat	left	310	495	1386	47	235	8442	21	105	104,87	64	320
18	2	2	353	424	true	0	Exp	incompatible	15		0	S18_Exp_Incong_1sthalf_15_variables.mat	left	245	550	1311	44	240	7596	21	115	108,54	64	355
18	1	2	624	432	true	0	Exp	incompatible	16		0	S18_Exp_Incong_1sthalf_16_variables.mat	right	440	630	1207	47	300	7590	18	115	67,71	69	435
18	2	2	472	492	true	0	Exp	incompatible	17		0	S18_Exp_Incong_1sthalf_17_variables.mat	left	385	595	1252	40	240	8292	13	80	103,42	63	380
18	2	2	332	448	true	0	Exp	incompatible	18		0	S18_Exp_Incong_1sthalf_18_variables.mat	left	245	550	1308	45	250	7940	15	85	112,53	62	345
18	1	2	346	0	false	2	Exp	incompatible	19		0
18	1	2	430	0	false	2	Exp	incompatible	20		0
18	2	2	750	444	true	0	Exp	incompatible	21		0	S18_Exp_Incong_1sthalf_21_variables.mat	left	660	550	1315	45	250	7812	21	115	103,38	67	370
18	1	2	490	417	true	0	Exp	incompatible	22		0	S18_Exp_Incong_1sthalf_22_variables.mat	right	345	575	1228	47	275	6124	16	90	67,56	69	400
18	2	2	539	493	true	0	Exp	incompatible	23	bimodal vel	1	S18_Exp_Incong_1sthalf_23_variables.mat	left	330	720	1228	53	385	10759	37	265	96,57	76	550
18	2	2	371	432	true	0	Exp	incompatible	24		0	S18_Exp_Incong_1sthalf_24_variables.mat	left	275	545	1344	44	240	8287	14	75	109,79	61	335
18	1	2	315	437	true	0	Exp	incompatible	25		0	S18_Exp_Incong_1sthalf_25_variables.mat	right	215	555	1197	38	215	9105	16	90	72,92	62	345
18	1	2	304	465	true	0	Exp	incompatible	26		0	S18_Exp_Incong_1sthalf_26_variables.mat	right	210	575	1207	42	240	7822	13	75	71,68	62	355
18	1	2	417	457	true	0	Exp	incompatible	27		0	S18_Exp_Incong_1sthalf_27_variables.mat	right	315	580	1231	44	260	7060	12	70	70,96	64	375
18	1	2	425	0	false	2	Exp	incompatible	28		0
18	1	2	461	450	true	0	Exp	incompatible	29		0	S18_Exp_Incong_1sthalf_29_variables.mat	right	330	600	1197	47	285	6406	17	100	71,95	69	415
18	1	2	271	382	true	0	Exp	incompatible	30		0	S18_Exp_Incong_1sthalf_30_variables.mat	right	155	515	1400	43	220	8716	27	140	73,04	62	320
18	2	2	411	462	true	0	Exp	incompatible	31		0	S18_Exp_Incong_2ndhalf_01_variables.mat	left	315	575	1274	41	240	8448	14	80	110,82	61	350
18	2	2	427	408	true	0	Exp	incompatible	32		0	S18_Exp_Incong_2ndhalf_02_variables.mat	left	320	535	1350	45	245	7653	23	120	112,26	65	350
18	1	2	403	451	true	0	Exp	incompatible	33		0	S18_Exp_Incong_2ndhalf_03_variables.mat	right	280	590	1127	45	265	7089	17	100	73,95	67	400
18	2	2	443	0	false	2	Exp	incompatible	34		0
18	1	2	610	425	true	0	Exp	incompatible	35		0	S18_Exp_Incong_2ndhalf_05_variables.mat	right	460	590	1165	49	295	6267	26	155	71,37	71	420
18	1	2	489	418	true	0	Exp	incompatible	36		0	S18_Exp_Incong_2ndhalf_06_variables.mat	right	355	570	1259	42	240	8773	19	110	78,14	63	360
18	1	2	438	433	true	0	Exp	incompatible	37		0	S18_Exp_Incong_2ndhalf_07_variables.mat	right	290	595	1297	41	250	7844	17	100	70,64	65	385
18	1	2	405	425	true	0	Exp	incompatible	38		0	S18_Exp_Incong_2ndhalf_08_variables.mat	right	260	585	1284	42	245	7891	17	100	74,23	63	370
18	1	2	422	404	true	0	Exp	incompatible	39		0	S18_Exp_Incong_2ndhalf_09_variables.mat	right	310	535	1325	42	225	9201	19	100	77,09	60	325
18	2	2	405	411	true	0	Exp	incompatible	40		0	S18_Exp_Incong_2ndhalf_10_variables.mat	left	305	525	1409	45	240	9038	21	110	111,79	65	345
18	1	2	323	390	true	0	Exp	incompatible	41		0	S18_Exp_Incong_2ndhalf_11_variables.mat	right	200	535	1276	45	240	8289	22	120	75,68	66	360
18	2	2	321	405	true	0	Exp	incompatible	42		0	S18_Exp_Incong_2ndhalf_12_variables.mat	left	230	510	1406	46	235	8773	16	85	113,55	61	315
18	2	2	480	390	true	0	Exp	incompatible	43		0	S18_Exp_Incong_2ndhalf_13_variables.mat	left	380	505	1427	48	245	9459	17	85	112,87	61	310
18	2	2	346	426	true	0	Exp	incompatible	44		0	S18_Exp_Incong_2ndhalf_14_variables.mat	left	245	540	1476	46	250	8915	19	100	117,36	63	340
18	2	2	401	368	true	0	Exp	incompatible	45		0	S18_Exp_Incong_2ndhalf_15_variables.mat	left	320	465	1450	46	215	12614	17	80	111,15	62	290
18	2	2	365	389	true	0	Exp	incompatible	46		0	S18_Exp_Incong_2ndhalf_16_variables.mat	left	255	515	1366	46	240	9007	15	80	118,62	64	330
18	1	2	510	456	true	0	Exp	incompatible	47		0	S18_Exp_Incong_2ndhalf_17_variables.mat	right	400	585	1177	46	275	7391	12	70	72,73	62	365
18	2	2	434	362	true	0	Exp	incompatible	48		0	S18_Exp_Incong_2ndhalf_18_variables.mat	left	295	515	1429	49	255	9462	17	85	114,12	66	340
18	2	2	444	362	true	0	Exp	incompatible	49		0	S18_Exp_Incong_2ndhalf_19_variables.mat	left	325	500	1474	47	240	9284	17	85	117,72	64	320
18	1	2	535	871	true	0	Exp	incompatible	50	bimodal vel/GA	1	S18_Exp_Incong_2ndhalf_20_variables.mat	right	420	1000	1162	27	270	8768	10	95	74,75	35	345
18	2	2	421	409	true	0	Exp	incompatible	51		0	S18_Exp_Incong_2ndhalf_21_variables.mat	left	325	525	1328	47	250	7532	15	80	116,06	64	340
18	2	2	389	415	true	0	Exp	incompatible	52		0	S18_Exp_Incong_2ndhalf_22_variables.mat	left	295	530	1366	50	265	7784	15	80	120,11	66	355
18	2	2	414	409	true	0	Exp	incompatible	53		0	S18_Exp_Incong_2ndhalf_23_variables.mat	left	285	555	1360	49	270	8185	12	65	118,42	67	375
18	1	2	507	437	true	0	Exp	incompatible	54		0	S18_Exp_Incong_2ndhalf_24_variables.mat	right	385	575	1273	47	270	6726	25	145	73,12	65	380
18	2	2	358	383	true	0	Exp	incompatible	55		0	S18_Exp_Incong_2ndhalf_25_variables.mat	left	220	535	1467	51	275	8541	13	70	118,24	66	355
18	2	2	402	415	true	0	Exp	incompatible	56		0	S18_Exp_Incong_2ndhalf_26_variables.mat	left	290	545	1413	48	260	8004	13	70	110,71	65	355
18	1	2	414	443	true	0	Exp	incompatible	57		0	S18_Exp_Incong_2ndhalf_27_variables.mat	right	290	585	1190	41	240	8244	18	105	73,11	66	390
18	1	2	650	0	false	2	Exp	incompatible	58		0
18	2	2	421	444	true	0	Exp	incompatible	59		0	S18_Exp_Incong_2ndhalf_29_variables.mat	left	300	585	1367	46	270	7573	20	120	113,67	61	360
18	2	2	482	411	true	0	Exp	incompatible	60		0	S18_Exp_Incong_2ndhalf_30_variables.mat	left	405	505	1444	46	235	9611	15	75	108,23	59	300
19	2	1	516	684	true	0	Exp	compatible	1		0
19	1	1	423	566	true	0	Exp	compatible	2		0
19	2	1	365	577	true	0	Exp	compatible	3		0
19	1	1	462	0	false	2	Exp	compatible	4		0
19	1	1	478	521	true	0	Exp	compatible	5		0
19	1	1	449	524	true	0	Exp	compatible	6		0
19	1	1	390	508	true	0	Exp	compatible	7		0
19	2	1	413	558	true	0	Exp	compatible	8		0
19	2	1	339	0	false	2	Exp	compatible	9		0
19	1	1	536	520	true	0	Exp	compatible	10		0
19	1	1	343	541	true	0	Exp	compatible	11		0
19	2	1	461	0	false	2	Exp	compatible	12		0
19	1	1	447	508	true	0	Exp	compatible	13		0
19	2	1	508	0	false	2	Exp	compatible	14		0
19	2	1	457	552	true	0	Exp	compatible	15		0
19	1	1	354	487	true	0	Exp	compatible	16		0
19	2	1	419	0	false	2	Exp	compatible	17		0
19	1	1	709	495	true	0	Exp	compatible	18		0
19	2	1	654	571	true	0	Exp	compatible	19		0
19	2	1	370	573	true	0	Exp	compatible	20		0
19	1	1	364	515	true	0	Exp	compatible	21		0
19	1	1	494	473	true	0	Exp	compatible	22		0
19	2	1	443	507	true	0	Exp	compatible	23		0
19	1	1	441	0	false	2	Exp	compatible	24		0
19	2	1	527	533	true	0	Exp	compatible	25		0
19	2	1	467	494	true	0	Exp	compatible	26		0
19	2	1	594	514	true	0	Exp	compatible	27		0
19	2	1	428	545	true	0	Exp	compatible	28		0
19	1	1	592	525	true	0	Exp	compatible	29		0
19	1	1	482	0	false	2	Exp	compatible	30		0
19	2	1	856	536	true	0	Exp	compatible	31		0
19	1	1	361	536	true	0	Exp	compatible	32		0
19	2	1	772	522	true	0	Exp	compatible	33		0
19	2	1	551	564	true	0	Exp	compatible	34		0
19	1	1	436	478	true	0	Exp	compatible	35		0
19	1	1	501	503	true	0	Exp	compatible	36		0
19	1	1	627	527	true	0	Exp	compatible	37		0
19	2	1	646	569	true	0	Exp	compatible	38		0
19	1	1	497	0	false	2	Exp	compatible	39		0
19	2	1	435	509	true	0	Exp	compatible	40		0
19	1	1	415	0	false	2	Exp	compatible	41		0
19	2	1	544	518	true	0	Exp	compatible	42		0
19	1	1	443	0	false	2	Exp	compatible	43		0
19	2	1	597	512	true	0	Exp	compatible	44		0
19	2	1	461	544	true	0	Exp	compatible	45		0
19	1	1	661	501	true	0	Exp	compatible	46		0
19	1	1	567	0	false	2	Exp	compatible	47		0
19	1	1	395	476	true	0	Exp	compatible	48		0
19	2	1	562	521	true	0	Exp	compatible	49		0
19	2	1	462	0	false	2	Exp	compatible	50		0
19	1	1	532	524	true	0	Exp	compatible	51		0
19	2	1	693	505	true	0	Exp	compatible	52		0
19	2	1	528	0	false	2	Exp	compatible	53		0
19	1	1	589	0	false	2	Exp	compatible	54		0
19	2	1	634	522	true	0	Exp	compatible	55		0
19	1	1	531	502	true	0	Exp	compatible	56		0
19	1	1	623	515	true	0	Exp	compatible	57		0
19	2	1	544	579	true	0	Exp	compatible	58		0
19	2	1	455	535	true	0	Exp	compatible	59		0
19	1	1	424	521	true	0	Exp	compatible	60		0
19	1	2	453	685	true	0	Exp	incompatible	1		0
19	1	2	439	612	true	0	Exp	incompatible	2		0
19	1	2	378	567	true	0	Exp	incompatible	3		0
19	2	2	299	617	true	0	Exp	incompatible	4		0
19	1	2	365	605	true	0	Exp	incompatible	5		0
19	2	2	412	599	true	0	Exp	incompatible	6		0
19	1	2	460	591	true	0	Exp	incompatible	7		0
19	2	2	422	599	true	0	Exp	incompatible	8		0
19	1	2	422	606	true	0	Exp	incompatible	9		0
19	2	2	360	589	true	0	Exp	incompatible	10		0
19	1	2	405	621	true	0	Exp	incompatible	11		0
19	2	2	359	569	true	0	Exp	incompatible	12		0
19	2	2	454	556	true	0	Exp	incompatible	13		0
19	1	2	379	603	true	0	Exp	incompatible	14		0
19	1	2	351	0	false	2	Exp	incompatible	15		0
19	2	2	420	586	true	0	Exp	incompatible	16		0
19	1	2	288	615	true	0	Exp	incompatible	17		0
19	2	2	366	535	true	0	Exp	incompatible	18		0
19	1	2	411	1125	true	0	Exp	incompatible	19		0
[truncated: 1,481 more rows]
